# Supplementary material for: Poly[[aqua­{μ4-2-[(carb­oxy­meth­yl)sulfan­yl]nicotinato-κ4 O:O′:O′′:O′′′}copper(II)] trihydrate]
Source: Acta Crystallogr Sect E Struct Rep Online. 2013 Apr 13;69(Pt 5):m268. doi: 10.1107/S1600536813009604 (PMC3647809; doi:10.1107/S1600536813009604)
Supplement: Supplementary file 1 [file e-69-0m268-sup1.cif]

##############################################################################
#                                                                            #
# This CIF contains the data in a paper accepted for publication in          #
# Acta Crystallographica Section E. It conforms to the requirements of       #
# Notes for Authors for Acta Crystallographica Section E, and has been       #
# peer reviewed under the auspices of the IUCr Commission on Journals.       #
#                                                                            #
# Full details of the Crystallographic Information File format               #
# are given in the paper "The Crystallographic Information File (CIF):       #
# a New Standard Archive File for Crystallography" by S. R. Hall, F. H.      #
# Allen and I. D. Brown [Acta Cryst. (1991), A47, 655-685].                  #
#                                                                            #
# The current version of the core CIF dictionary is obtainable from          #
# ftp://ftp.iucr.org/pub/cif_core.dic.                                       #
#                                                                            #
# Software is freely available for graphical display of the structure(s)     #
# in this CIF. For information consult the CIF software page                 #
# http://www.iucr.org/resources/cif/software.                                #
#                                                                            #
# This file may be used for bona fide research purposes within the           #
# scientific community so long as proper attribution is given to the journal # 
# article from which it was obtained.                                        #
#                                                                            #
##############################################################################
data_I
_audit_creation_method     SHELXL-97
_chemical_name_systematic
;\
Poly[[aqua{\m~4~-2-[(carboxymethyl)sulfanyl]nicotinato-\
\k^4^<i>O</i>:<i>O</i>':<i>O</i>'':<i>O</i>'''}copper(II)] trihydrate]
;
_chemical_name_common     ?
_chemical_formula_moiety     'C8 H7 Cu N O5 S, 3(H2 O)'
_chemical_formula_sum     'C8 H13 Cu N O8 S'
_chemical_formula_iupac     '[Cu (C8 H5 N O4 S) (H2 O)], 3H2 O'
_chemical_formula_weight     346.82
_chemical_melting_point     ?
_symmetry_cell_setting     monoclinic
_symmetry_space_group_name_H-M     'P 21/c'
_symmetry_space_group_name_Hall     '-P 2ybc'
loop_
    _symmetry_equiv_pos_as_xyz
    'x, y, z'
    '-x, y+1/2, -z+1/2'
    '-x, -y, -z'
    'x, -y-1/2, z-1/2'
_cell_length_a     9.940(7)
_cell_length_b     16.639(9)
_cell_length_c     7.876(4)
_cell_angle_alpha     90.00
_cell_angle_beta     96.28(5)
_cell_angle_gamma     90.00
_cell_volume     1294.8(13)
_cell_formula_units_Z     4
_cell_measurement_reflns_used     3501
_cell_measurement_theta_min     2.06
_cell_measurement_theta_max     27.57
_cell_measurement_temperature     296(2)
_exptl_crystal_description     plate
_exptl_crystal_colour     blue
_exptl_crystal_size_max     .248
_exptl_crystal_size_mid     .092
_exptl_crystal_size_min     .061
_exptl_crystal_density_diffrn     1.779
_exptl_crystal_density_meas     ?
_exptl_crystal_density_method     'not measured'
_exptl_crystal_F_000     708
_exptl_absorpt_coefficient_mu     1.882
_exptl_absorpt_correction_type     multi-scan
_exptl_absorpt_process_details     '(SADABS; Bruker, 2001)'
_exptl_absorpt_correction_T_min     .812
_exptl_absorpt_correction_T_max     .892
_exptl_special_details
;
;
_diffrn_ambient_temperature     296(2)
_diffrn_radiation_type     MoK\a
_diffrn_radiation_wavelength     0.71073
_diffrn_radiation_source     'fine-focus sealed tube'
_diffrn_radiation_monochromator     graphite
_diffrn_measurement_device_type     'Bruker SMART APEXII area-detector'
_diffrn_measurement_method     '\w scans'
_diffrn_detector_area_resol_mean     ?
_diffrn_reflns_number     20324
_diffrn_reflns_av_R_equivalents     0.0542
_diffrn_reflns_av_sigmaI/netI     0.0339
_diffrn_reflns_theta_min     2.06
_diffrn_reflns_theta_max     27.57
_diffrn_reflns_theta_full     27.57
_diffrn_measured_fraction_theta_max     0.995
_diffrn_measured_fraction_theta_full     0.995
_diffrn_reflns_limit_h_min     -11
_diffrn_reflns_limit_h_max     12
_diffrn_reflns_limit_k_min     -21
_diffrn_reflns_limit_k_max     21
_diffrn_reflns_limit_l_min     -10
_diffrn_reflns_limit_l_max     10
_diffrn_standards_number     0
_diffrn_standards_interval_count     0
_diffrn_standards_interval_time     0
_diffrn_standards_decay_%     0
_refine_special_details
;
Refinement of <i>F</i>^2^ against ALL reflections. The weighted <i>R</i>-factor
<i>wR</i> and goodness of fit <i>S</i> are based on <i>F</i>^2^, conventional
<i>R</i>-factors <i>R</i> are based on <i>F</i>, with <i>F</i> set to zero for
negative <i>F</i>^2^. The threshold expression of <i>F</i>^2^ >
\s(<i>F</i>^2^) is used only for calculating <i>R</i>-factors(gt) <i>etc</i>.
and is not relevant to the choice of reflections for refinement.
<i>R</i>-factors based on <i>F</i>^2^ are statistically about twice as large
as those based on <i>F</i>, and <i>R</i>- factors based on ALL data will be
even larger.
;
_reflns_number_total     2973
_reflns_number_gt     2331
_reflns_threshold_expression     I>2sigma(I)
_refine_ls_structure_factor_coef     Fsqd
_refine_ls_matrix_type     full
_refine_ls_R_factor_all     0.0462
_refine_ls_R_factor_gt     0.0315
_refine_ls_wR_factor_gt     0.0784
_refine_ls_wR_factor_ref     0.0848
_refine_ls_goodness_of_fit_ref     1.038
_refine_ls_restrained_S_all     1.038
_refine_ls_number_reflns     2973
_refine_ls_number_parameters     172
_refine_ls_number_restraints     0
_refine_ls_hydrogen_treatment     constr
_refine_ls_weighting_scheme     calc
_refine_ls_weighting_details
         'calc w=1/[\s^2^(Fo^2^)+(0.0455P)^2^+0.2317P] where P=(Fo^2^+2Fc^2^)/3'
_atom_sites_solution_hydrogens     geom
_atom_sites_solution_primary     direct
_atom_sites_solution_secondary     difmap
_refine_ls_shift/su_max     0.001
_refine_ls_shift/su_mean     0.000
_refine_diff_density_max     0.369
_refine_diff_density_min     -0.319
_refine_ls_extinction_method     none
_refine_ls_extinction_coef     ?
loop_
    _atom_type_symbol
    _atom_type_description
    _atom_type_scat_dispersion_real
    _atom_type_scat_dispersion_imag
    _atom_type_scat_source
    'C' 'C' 0.0033 0.0016
                         'International Tables Vol C Tables 4.2.6.8 and 6.1.1.4'
    'H' 'H' 0.0000 0.0000
                         'International Tables Vol C Tables 4.2.6.8 and 6.1.1.4'
    'Cu' 'Cu' 0.3201 1.2651
                         'International Tables Vol C Tables 4.2.6.8 and 6.1.1.4'
    'N' 'N' 0.0061 0.0033
                         'International Tables Vol C Tables 4.2.6.8 and 6.1.1.4'
    'O' 'O' 0.0106 0.0060
                         'International Tables Vol C Tables 4.2.6.8 and 6.1.1.4'
    'S' 'S' 0.1246 0.1234
                         'International Tables Vol C Tables 4.2.6.8 and 6.1.1.4'
_computing_data_collection     'APEX2 (Bruker, 2007)'
_computing_cell_refinement     'SAINT (Bruker, 2007)'
_computing_data_reduction     'SAINT (Bruker, 2007)'
_computing_structure_solution     'SHELXS97 (Sheldrick, 2008)'
_computing_structure_refinement     'SHELXL97 (Sheldrick, 2008)'
_computing_molecular_graphics     'SHELXTL (Sheldrick, 2008)'
_computing_publication_material     'SHELXL97 (Sheldrick, 2008'
loop_
    _atom_site_type_symbol
    _atom_site_label
    _atom_site_fract_x
    _atom_site_fract_y
    _atom_site_fract_z
    _atom_site_U_iso_or_equiv
    _atom_site_adp_type
    _atom_site_calc_flag
    _atom_site_refinement_flags
    _atom_site_occupancy
    _atom_site_symmetry_multiplicity
    _atom_site_disorder_assembly
    _atom_site_disorder_group
    Cu Cu1 1.10928(3) 0.455426(15) 0.48878(4) 0.02469(11) Uani d . 1 1 . .
    S S1 0.96122(7) 0.21713(3) 0.44052(8) 0.03032(16) Uani d . 1 1 . .
    O O1 0.97500(18) 0.37850(10) 0.3866(2) 0.0338(4) Uani d . 1 1 . .
    O O1W 1.2932(2) 0.39085(12) 0.4498(3) 0.0473(5) Uani d . 1 1 . .
    H H1WA 1.2787 0.3469 0.4037 0.057 Uiso d R 1 1 . .
    H H1WB 1.3419 0.4141 0.3845 0.057 Uiso d R 1 1 . .
    O O2 0.7893(2) 0.45444(10) 0.3972(3) 0.0369(4) Uani d . 1 1 . .
    O O3 1.0779(2) 0.08898(11) 0.2128(2) 0.0374(4) Uani d . 1 1 . .
    O O4 0.89346(19) 0.01319(10) 0.2319(2) 0.0328(4) Uani d . 1 1 . .
    N N1 0.7301(2) 0.17934(12) 0.2526(3) 0.0341(5) Uani d . 1 1 . .
    C C1 0.5606(3) 0.27286(16) 0.1366(4) 0.0398(7) Uani d . 1 1 . .
    H H1A 0.4768 0.2817 0.0745 0.048 Uiso calc R 1 1 . .
    C C2 0.7636(3) 0.32137(14) 0.2965(3) 0.0267(5) Uani d . 1 1 . .
    C C3 0.6384(3) 0.33602(16) 0.2060(4) 0.0348(6) Uani d . 1 1 . .
    H H3A 0.6068 0.3885 0.1919 0.042 Uiso calc R 1 1 . .
    C C4 0.6114(3) 0.19624(16) 0.1627(4) 0.0393(7) Uani d . 1 1 . .
    H H4A 0.5600 0.1536 0.1147 0.047 Uiso calc R 1 1 . .
    C C5 0.8059(3) 0.24081(14) 0.3179(3) 0.0260(5) Uani d . 1 1 . .
    C C6 0.8489(3) 0.38985(13) 0.3664(3) 0.0268(5) Uani d . 1 1 . .
    C C7 0.9514(3) 0.10887(14) 0.4500(3) 0.0319(6) Uani d . 1 1 . .
    H H7A 1.0178 0.0897 0.5403 0.038 Uiso calc R 1 1 . .
    H H7B 0.8626 0.0938 0.4794 0.038 Uiso calc R 1 1 . .
    C C8 0.9757(3) 0.06765(14) 0.2838(3) 0.0286(5) Uani d . 1 1 . .
    O O2W 0.6123(3) -0.00071(16) 0.2997(4) 0.0759(8) Uani d . 1 1 . .
    H H2WA 0.6385 -0.0244 0.3907 0.091 Uiso d R 1 1 . .
    H H2WB 0.6774 0.0299 0.2886 0.091 Uiso d R 1 1 . .
    O O3W 0.3765(3) 0.07734(18) 0.3764(4) 0.0831(9) Uani d . 1 1 . .
    H H3WA 0.3048 0.0589 0.3329 0.100 Uiso d R 1 1 . .
    H H3WB 0.4364 0.0491 0.3424 0.100 Uiso d R 1 1 . .
    O O4W 0.2538(3) 0.24845(18) 0.2749(5) 0.1001(11) Uani d . 1 1 . .
    H H4WA 0.2766 0.2280 0.1881 0.120 Uiso d R 1 1 . .
    H H4WB 0.1699 0.2362 0.2691 0.120 Uiso d R 1 1 . .
loop_
    _atom_site_aniso_label
    _atom_site_aniso_U_11
    _atom_site_aniso_U_22
    _atom_site_aniso_U_33
    _atom_site_aniso_U_12
    _atom_site_aniso_U_13
    _atom_site_aniso_U_23
    Cu1 0.02945(19) 0.01710(15) 0.02766(18) 0.00031(11) 0.00377(12) 0.00057(11)
    S1 0.0364(4) 0.0231(3) 0.0307(4) 0.0012(3) 0.0001(3) -0.0052(2)
    O1 0.0335(11) 0.0208(8) 0.0472(12) -0.0032(7) 0.0043(9) -0.0036(7)
    O1W 0.0429(12) 0.0403(11) 0.0603(14) 0.0085(9) 0.0123(10) -0.0024(9)
    O2 0.0382(11) 0.0238(9) 0.0469(12) 0.0011(8) -0.0026(9) -0.0080(8)
    O3 0.0434(12) 0.0363(10) 0.0337(10) -0.0079(9) 0.0093(9) -0.0118(8)
    O4 0.0412(11) 0.0248(8) 0.0330(10) -0.0010(8) 0.0066(8) -0.0051(7)
    N1 0.0417(14) 0.0242(10) 0.0357(13) -0.0065(9) 0.0016(10) -0.0041(9)
    C1 0.0335(16) 0.0393(15) 0.0444(17) -0.0048(12) -0.0052(13) -0.0017(12)
    C2 0.0320(14) 0.0234(12) 0.0254(13) -0.0021(10) 0.0056(10) -0.0014(9)
    C3 0.0357(16) 0.0275(13) 0.0410(16) -0.0008(11) 0.0027(12) 0.0011(11)
    C4 0.0424(17) 0.0338(14) 0.0403(16) -0.0121(12) -0.0012(13) -0.0045(12)
    C5 0.0308(14) 0.0242(11) 0.0238(12) -0.0016(10) 0.0066(10) -0.0016(9)
    C6 0.0398(16) 0.0188(11) 0.0221(12) -0.0042(10) 0.0039(11) 0.0023(9)
    C7 0.0499(17) 0.0225(12) 0.0234(13) 0.0016(11) 0.0039(12) -0.0010(9)
    C8 0.0388(15) 0.0202(11) 0.0263(13) 0.0065(10) 0.0015(11) -0.0008(9)
    O2W 0.0679(18) 0.0680(17) 0.097(2) -0.0153(14) 0.0337(15) -0.0023(15)
    O3W 0.0590(18) 0.0867(19) 0.098(2) -0.0033(15) -0.0178(15) -0.0172(17)
    O4W 0.069(2) 0.090(2) 0.150(3) -0.0265(17) 0.048(2) -0.055(2)
_geom_special_details
;
All e.s.d.'s (except the e.s.d. in the dihedral angle between two l.s. planes)
are estimated using the full covariance matrix. The cell e.s.d.'s are taken
into account individually in the estimation of e.s.d.'s in distances, angles
and torsion angles; correlations between e.s.d.'s in cell parameters are only
used when they are defined by crystal symmetry. An approximate (isotropic)
treatment of cell e.s.d.'s is used for estimating e.s.d.'s involving l.s.
planes.
;
loop_
    _geom_bond_atom_site_label_1
    _geom_bond_atom_site_label_2
    _geom_bond_site_symmetry_2
    _geom_bond_distance
    _geom_bond_publ_flag
    Cu1 O1 . 1.958(2) y
    Cu1 O2 3_766 1.9682(19) y
    Cu1 O3 4_566 1.9687(19) y
    Cu1 O4 2_755 1.9836(19) y
    Cu1 O1W . 2.171(2) y
    Cu1 Cu1 3_766 2.6524(15) ?
    S1 C5 . 1.773(3) ?
    S1 C7 . 1.806(3) ?
    O1 C6 . 1.261(3) ?
    O1W H1WA . 0.8228 ?
    O1W H1WB . 0.8384 ?
    O2 C6 . 1.263(3) ?
    O2 Cu1 3_766 1.9682(19) ?
    O3 C8 . 1.263(3) ?
    O3 Cu1 4_565 1.9687(19) ?
    O4 C8 . 1.258(3) ?
    O4 Cu1 2_745 1.9836(19) ?
    N1 C4 . 1.337(4) ?
    N1 C5 . 1.340(3) ?
    C1 C4 . 1.379(4) ?
    C1 C3 . 1.382(4) ?
    C1 H1A . 0.9300 ?
    C2 C3 . 1.386(4) ?
    C2 C5 . 1.410(3) ?
    C2 C6 . 1.489(3) ?
    C3 H3A . 0.9300 ?
    C4 H4A . 0.9300 ?
    C7 C8 . 1.521(3) ?
    C7 H7A . 0.9700 ?
    C7 H7B . 0.9700 ?
    O2W H2WA . 0.8345 ?
    O2W H2WB . 0.8359 ?
    O3W H3WA . 0.8165 ?
    O3W H3WB . 0.8253 ?
    O4W H4WA . 0.8176 ?
    O4W H4WB . 0.8547 ?
loop_
    _geom_angle_atom_site_label_1
    _geom_angle_atom_site_label_2
    _geom_angle_atom_site_label_3
    _geom_angle_site_symmetry_1
    _geom_angle_site_symmetry_3
    _geom_angle
    _geom_angle_publ_flag
    O1 Cu1 O2 . 3_766 167.93(8) ?
    O1 Cu1 O3 . 4_566 87.44(9) ?
    O2 Cu1 O3 3_766 4_566 90.03(9) ?
    O1 Cu1 O4 . 2_755 90.75(9) ?
    O2 Cu1 O4 3_766 2_755 89.31(9) ?
    O3 Cu1 O4 4_566 2_755 168.14(8) ?
    O1 Cu1 O1W . . 99.49(9) ?
    O2 Cu1 O1W 3_766 . 92.56(9) ?
    O3 Cu1 O1W 4_566 . 99.18(9) ?
    O4 Cu1 O1W 2_755 . 92.69(9) ?
    O1 Cu1 Cu1 . 3_766 82.33(7) ?
    O2 Cu1 Cu1 3_766 3_766 85.74(7) ?
    O3 Cu1 Cu1 4_566 3_766 86.50(7) ?
    O4 Cu1 Cu1 2_755 3_766 81.64(7) ?
    O1W Cu1 Cu1 . 3_766 174.09(6) ?
    C5 S1 C7 . . 101.32(12) ?
    C6 O1 Cu1 . . 125.29(16) ?
    Cu1 O1W H1WA . . 113.2 ?
    Cu1 O1W H1WB . . 114.3 ?
    H1WA O1W H1WB . . 103.0 ?
    C6 O2 Cu1 . 3_766 120.56(18) ?
    C8 O3 Cu1 . 4_565 120.36(16) ?
    C8 O4 Cu1 . 2_745 125.43(17) ?
    C4 N1 C5 . . 118.0(2) ?
    C4 C1 C3 . . 117.6(3) ?
    C4 C1 H1A . . 121.2 ?
    C3 C1 H1A . . 121.2 ?
    C3 C2 C5 . . 117.9(2) ?
    C3 C2 C6 . . 119.9(2) ?
    C5 C2 C6 . . 122.2(2) ?
    C1 C3 C2 . . 120.1(2) ?
    C1 C3 H3A . . 119.9 ?
    C2 C3 H3A . . 119.9 ?
    N1 C4 C1 . . 124.1(3) ?
    N1 C4 H4A . . 117.9 ?
    C1 C4 H4A . . 117.9 ?
    N1 C5 C2 . . 122.1(2) ?
    N1 C5 S1 . . 117.35(19) ?
    C2 C5 S1 . . 120.48(19) ?
    O1 C6 O2 . . 125.7(2) ?
    O1 C6 C2 . . 116.7(2) ?
    O2 C6 C2 . . 117.5(2) ?
    C8 C7 S1 . . 113.56(17) ?
    C8 C7 H7A . . 108.9 ?
    S1 C7 H7A . . 108.9 ?
    C8 C7 H7B . . 108.9 ?
    S1 C7 H7B . . 108.9 ?
    H7A C7 H7B . . 107.7 ?
    O4 C8 O3 . . 125.7(2) ?
    O4 C8 C7 . . 116.5(2) ?
    O3 C8 C7 . . 117.8(2) ?
    H2WA O2W H2WB . . 101.8 ?
    H3WA O3W H3WB . . 106.2 ?
    H4WA O4W H4WB . . 102.4 ?
loop_
    _geom_hbond_atom_site_label_D
    _geom_hbond_atom_site_label_H
    _geom_hbond_atom_site_label_A
    _geom_hbond_site_symmetry_A
    _geom_hbond_distance_DH
    _geom_hbond_distance_HA
    _geom_hbond_distance_DA
    _geom_hbond_angle_DHA
    O1W H1WA O4W 1_655 0.82 1.93 2.747(4) 174
    O1W H1WB O2W 2_755 0.84 2.11 2.899(4) 156
    O2W H2WA O3W 3_656 0.83 2.05 2.843(5) 157
    O2W H2WB O4 . 0.84 2.26 2.911(4) 135
    O2W H2WB N1 . 0.84 2.56 3.253(4) 141
    O3W H3WA O3 1_455 0.82 2.40 3.110(4) 146
    O3W H3WB O2W . 0.83 2.00 2.803(5) 165
    O4W H4WB S1 1_455 0.85 2.62 3.356(4) 146
data_global
_journal_date_recd_electronic     2013-03-27
_journal_date_accepted     2013-04-08
_journal_name_full     'Acta Crystallographica, Section E'
_journal_year     2013
_journal_volume     69
_journal_issue      5
_journal_page_first     m268
_journal_page_last     m268
_journal_paper_category     QM
_journal_paper_doi     10.1107/S1600536813009604
_journal_coeditor_code     XU5692
_publ_contact_author_name     'Wei-Qi Li'
_publ_contact_author_address
;
Jinhua Radio and Television University,
Jinhua
Zhejiang 321022
People's Republic of China
;
_publ_contact_author_email     'lwq8113@163.com'
_publ_contact_author_fax     '86-579-82282595'
_publ_contact_author_phone     '86-579-82282386'
_publ_section_title
;\
Poly[[aqua{\m~4~-2-[(carboxymethyl)sulfanyl]nicotinato-\k^4^<i>O</i>:\
<i>O</i>':<i>O</i>'':<i>O</i>'''}copper(II)] trihydrate]
;
loop_
    _publ_author_name
    _publ_author_address
    'Wei-Qi Li'
;
Jinhua Radio and Television University,
Zhejiang 321022,
People's Republic of China
;
