# Supplementary material for: Poly[[aqua­{μ4-2-[(carb­oxy­meth­yl)sulfan­yl]nicotinato-κ4 O:O′:O′′:O′′′}copper(II)] trihydrate]
Source: Acta Crystallogr Sect E Struct Rep Online. 2013 Apr 13;69(Pt 5):m268. doi: 10.1107/S1600536813009604 (PMC3647809; doi:10.1107/S1600536813009604)
Supplement: Supplementary file 2 [file e-69-0m268-Isup2.hkl]

# 
# h,k,l, Fc-squared, Fo-squared, sigma(Fo-squared) and status flag 
# 
data_I
_shelx_title ' J in P2(1)/c                     P21/c' 
_shelx_refln_list_code          4 
_shelx_F_calc_maximum      182.77 
_exptl_crystal_F_000       707.87 
_reflns_d_resolution_high  0.7677 
 
loop_ 
 _symmetry_equiv_pos_as_xyz 
 'x, y, z' 
 '-x, y+1/2, -z+1/2' 
 '-x, -y, -z' 
 'x, -y-1/2, z-1/2' 
 
_cell_length_a     9.9400 
_cell_length_b    16.6390 
_cell_length_c     7.8760 
_cell_angle_alpha  90.000 
_cell_angle_beta   96.280 
_cell_angle_gamma  90.000 
 
_shelx_F_squared_multiplier     1.000 
 
loop_ 
 _refln_index_h 
 _refln_index_k 
 _refln_index_l 
 _refln_F_squared_calc 
 _refln_F_squared_meas 
 _refln_F_squared_sigma 
 _refln_observed_status 
   1   0   0    32444.42    31308.03    674.54 o 
   2   0   0      902.69      897.15     34.38 o 
   3   0   0     2816.18     2812.88     48.71 o 
   4   0   0     3081.52     2665.42     43.98 o 
   5   0   0      705.53      474.36     41.07 o 
   6   0   0     4083.64     4179.73     82.68 o 
   7   0   0       22.87       30.05     12.34 o 
   8   0   0     1466.07     1494.78    141.45 o 
   9   0   0      448.22      427.41     60.44 o 
  10   0   0      321.34      386.30     35.23 o 
  11   0   0       10.99       32.92     20.72 o 
  12   0   0      592.48      678.54     50.24 o 
   1   1   0     2553.32     2684.14     46.78 o 
   2   1   0       13.20       -6.90      6.90 o 
   3   1   0     1516.63     1510.32     22.19 o 
   4   1   0      223.20      278.62      9.97 o 
   5   1   0     1927.71     1961.27     26.22 o 
   6   1   0     4756.56     4872.23     56.18 o 
   7   1   0     2508.56     2502.19     38.34 o 
   8   1   0     1095.05     1098.83     26.76 o 
   9   1   0      569.29      563.78     24.28 o 
  10   1   0      130.57      138.30     16.79 o 
  11   1   0        1.35        4.67     13.31 o 
  12   1   0        7.98       -4.58     18.47 o 
   0   2   0     3634.67     4074.93     80.42 o 
   1   2   0     5915.60     6225.91    140.17 o 
   2   2   0     1094.49     1164.24     21.70 o 
   3   2   0     2125.71     2230.27     28.38 o 
   4   2   0    20129.84    20107.06    168.46 o 
   5   2   0     5605.77     5748.83     55.79 o 
   6   2   0      689.98      592.34     19.68 o 
   7   2   0       26.78       35.25      8.13 o 
   8   2   0     1297.01     1313.83     28.85 o 
   9   2   0     1830.57     1934.36     40.42 o 
  10   2   0     1752.99     1885.62     42.40 o 
  11   2   0      122.85      121.28     20.08 o 
  12   2   0        2.56       -2.10     19.00 o 
   1   3   0     6045.06     6640.78    192.08 o 
   2   3   0      244.08      264.19      9.38 o 
   3   3   0    12447.42    12186.13    111.04 o 
   4   3   0     2644.17     2635.75     34.72 o 
   5   3   0       60.48       85.02      7.92 o 
   6   3   0      907.07      912.42     20.87 o 
   7   3   0     1026.65     1083.06     24.68 o 
   8   3   0      354.78      390.89     20.08 o 
   9   3   0      192.23      188.35     17.82 o 
  10   3   0       13.60        6.60     14.42 o 
  11   3   0      379.09      429.18     34.72 o 
  12   3   0      228.68      218.32     29.43 o 
   0   4   0     5344.23     5612.46     95.15 o 
   1   4   0       94.59       92.34      5.99 o 
   2   4   0        6.74        1.49      4.13 o 
   3   4   0     3531.19     3913.44     41.75 o 
   4   4   0     1309.70     1336.70     18.78 o 
   5   4   0       50.49       49.84      6.55 o 
   6   4   0     1324.00     1254.52     31.59 o 
   7   4   0       81.24       80.10     10.03 o 
   8   4   0      105.84      109.55     16.41 o 
   9   4   0      515.72      525.31     26.28 o 
  10   4   0      181.01      177.43     20.77 o 
  11   4   0        0.07      -15.26     16.98 o 
  12   4   0       70.46       61.07     22.15 o 
   1   5   0     6725.04     6733.59     75.82 o 
   2   5   0     1671.11     1603.28     19.59 o 
   3   5   0     4595.99     4276.96     41.55 o 
   4   5   0     2318.15     2470.57     28.53 o 
   5   5   0     1000.77      989.70     17.27 o 
   6   5   0     3188.26     3058.56     41.66 o 
   7   5   0     6122.54     6052.75     75.15 o 
   8   5   0      977.20      912.25     30.42 o 
   9   5   0      106.09       86.10     16.50 o 
  10   5   0       11.24       28.68     16.05 o 
  11   5   0      140.85      101.23     21.30 o 
  12   5   0      170.88      158.75     27.97 o 
   0   6   0     4936.15     5297.91     49.71 o 
   1   6   0     4113.95     4487.83     44.05 o 
   2   6   0      863.43      969.80     16.31 o 
   3   6   0       16.16       17.94      4.20 o 
   4   6   0      507.44      476.46     11.75 o 
   5   6   0        5.70       10.08      5.67 o 
   6   6   0       45.10       16.92      7.18 o 
   7   6   0        4.30        5.41      9.33 o 
   8   6   0      418.21      414.37     23.17 o 
   9   6   0        7.08       15.06     13.76 o 
  10   6   0        0.04        0.60     14.75 o 
  11   6   0        7.40        5.44     16.18 o 
  12   6   0       12.78       23.03     21.17 o 
   1   7   0      591.85      823.97     15.25 o 
   2   7   0    10665.63    10850.89     88.52 o 
   3   7   0    11591.03    11915.00    121.23 o 
   4   7   0       55.94       57.51      5.81 o 
   5   7   0      877.64      954.40     20.02 o 
   6   7   0     1076.54     1013.39     27.10 o 
   7   7   0       73.66       59.36     15.65 o 
   8   7   0      111.44       99.86     22.34 o 
   9   7   0        0.38       -0.26     12.81 o 
  10   7   0      486.24      476.77     32.62 o 
  11   7   0      329.06      296.03     41.93 o 
  12   7   0      306.38      278.64     39.30 o 
   0   8   0      677.52      657.41     13.49 o 
   1   8   0      256.65      225.23      6.86 o 
   2   8   0       16.50       35.19      4.51 o 
   3   8   0      198.80      174.15      7.72 o 
   4   8   0     1020.19     1045.73     19.54 o 
   5   8   0      656.85      647.76     22.89 o 
   6   8   0      549.79      550.37     22.01 o 
   7   8   0      159.03      140.81     17.14 o 
   8   8   0      546.71      495.73     29.93 o 
   9   8   0      386.67      423.40     55.90 o 
  10   8   0      123.25       99.81     22.94 o 
  11   8   0       10.78        5.67     18.32 o 
   1   9   0      530.25      496.38     11.86 o 
   2   9   0      529.56      511.11     10.92 o 
   3   9   0       69.78       52.14      5.55 o 
   4   9   0      347.90      389.42     15.62 o 
   5   9   0       24.84       22.34      7.99 o 
   6   9   0      595.30      487.68     43.74 o 
   7   9   0      769.47      806.81     33.68 o 
   8   9   0        3.76       -2.22     12.99 o 
   9   9   0      172.36      130.78     21.06 o 
  10   9   0       77.76       74.25     20.04 o 
  11   9   0       71.11       56.45     27.02 o 
   0  10   0      474.60      416.39     12.89 o 
   1  10   0      815.85      858.57     14.36 o 
   2  10   0      619.91      668.25     13.02 o 
   3  10   0     3258.57     3358.85     37.82 o 
   4  10   0      941.49      947.08     19.07 o 
   5  10   0      950.38      941.47     30.64 o 
   6  10   0      271.12      250.30     20.54 o 
   7  10   0       18.31       13.59     16.17 o 
   8  10   0      512.99      553.67     43.32 o 
   9  10   0     1758.68     1822.83     72.88 o 
  10  10   0      476.64      477.78     35.30 o 
  11  10   0      134.31      124.49     28.20 o 
   1  11   0       80.97       80.78      5.55 o 
   2  11   0      515.31      494.54     13.18 o 
   3  11   0     1194.94     1219.09     20.13 o 
   4  11   0      177.47      172.08     14.01 o 
   5  11   0      266.77      266.11     24.12 o 
   6  11   0      229.67      198.26     19.02 o 
   7  11   0       22.93       -1.46     12.76 o 
   8  11   0      222.02      203.19     22.79 o 
   9  11   0      115.03       89.64     20.51 o 
  10  11   0       31.55       29.67     22.38 o 
  11  11   0        0.05       34.22     27.92 o 
   0  12   0     3505.45     3612.31     44.48 o 
   1  12   0     5330.89     5534.26     46.24 o 
   2  12   0     1486.20     1528.95     20.50 o 
   3  12   0      252.05      271.77     12.50 o 
   4  12   0      431.97      420.79     19.40 o 
   5  12   0      855.43      845.84     29.02 o 
   6  12   0       68.11       53.96     13.26 o 
   7  12   0      129.63      116.88     16.20 o 
   8  12   0       83.13       73.17     19.43 o 
   9  12   0      399.43      466.38     42.35 o 
  10  12   0      169.68      180.49     26.88 o 
   1  13   0      401.27      445.26     14.95 o 
   2  13   0      398.99      386.76     12.63 o 
   3  13   0       17.41       17.26      7.08 o 
   4  13   0      152.72      156.33     13.99 o 
   5  13   0      904.64      841.63     29.95 o 
   6  13   0     1216.93     1173.02     36.34 o 
   7  13   0     1362.73     1379.12     41.01 o 
   8  13   0      574.91      566.77     33.20 o 
   9  13   0       39.77       37.96     17.20 o 
  10  13   0        8.99       10.00     23.17 o 
   0  14   0     1778.19     1896.74     37.78 o 
   1  14   0      281.18      304.93     12.62 o 
   2  14   0     1731.07     1746.46     26.00 o 
   3  14   0     1218.51     1215.40     23.17 o 
   4  14   0      434.27      461.37     21.77 o 
   5  14   0     1136.43     1151.54     34.38 o 
   6  14   0      279.05      317.77     22.46 o 
   7  14   0        6.09        2.79     13.82 o 
   8  14   0      222.19      227.67     23.31 o 
   9  14   0      266.89      240.94     25.95 o 
   1  15   0      157.89      187.34     11.38 o 
   2  15   0     1387.70     1573.64     25.49 o 
   3  15   0     2376.81     2396.70     36.23 o 
   4  15   0      840.72      856.03     35.57 o 
   5  15   0        1.56        1.05     11.24 o 
   6  15   0      769.05      710.34     34.03 o 
   7  15   0      292.65      309.05     25.07 o 
   8  15   0       59.74       46.81     17.83 o 
   9  15   0        2.09      -18.74     22.18 o 
   0  16   0      145.94      153.79     17.66 o 
   1  16   0      302.13      354.92     16.40 o 
   2  16   0      413.39      449.35     16.95 o 
   3  16   0        2.48        6.62      9.20 o 
   4  16   0       98.06       94.71     11.78 o 
   5  16   0      137.81      104.48     17.63 o 
   6  16   0        8.93       -0.91     13.69 o 
   7  16   0       33.20       23.86     16.33 o 
   8  16   0       62.13       71.25     20.41 o 
   1  17   0      346.69      365.82     17.94 o 
   2  17   0     1003.19     1000.04     40.26 o 
   3  17   0      513.94      536.51     27.87 o 
   4  17   0      105.45       89.82     13.14 o 
   5  17   0      329.65      349.76     21.34 o 
   6  17   0     1505.84     1537.09     45.99 o 
   7  17   0     1287.90     1263.55     50.62 o 
   0  18   0     1628.73     1695.85     47.13 o 
   1  18   0      588.66      616.29     22.42 o 
   2  18   0      196.49      193.85     16.44 o 
   3  18   0       52.59       41.18     14.36 o 
   4  18   0        0.67        7.70     13.04 o 
   5  18   0       17.42       31.86     13.47 o 
   6  18   0        0.25      -13.76     13.88 o 
   7  18   0       12.41       24.05     16.54 o 
   1  19   0      666.93      692.49     29.16 o 
   2  19   0     1467.19     1430.86     68.13 o 
   3  19   0     1505.38     1377.14     50.77 o 
   4  19   0      704.00      620.65     47.63 o 
   5  19   0      101.98       66.64     20.37 o 
   6  19   0       95.10      114.03     23.11 o 
   0  20   0      165.38      200.07     32.56 o 
   1  20   0       60.96       54.44     22.02 o 
   2  20   0       45.41       35.31     25.47 o 
   3  20   0      426.92      370.89     49.53 o 
   4  20   0      882.97      934.88     74.52 o 
   1  21   0       23.83       22.52     22.18 o 
   2  21   0      300.99      267.01     40.83 o 
   3  21   0      443.59      420.18     46.46 o 
 -12   1   1      144.95      114.85     37.05 o 
 -11   1   1        3.75      -13.42     13.42 o 
 -10   1   1      865.79      993.95     46.32 o 
  -9   1   1     1820.06     1833.93     36.58 o 
  -8   1   1      323.90      324.44     17.30 o 
  -7   1   1      637.54      664.86     18.95 o 
  -6   1   1      149.47      132.77      8.56 o 
  -5   1   1     6030.03     5783.50     53.89 o 
  -4   1   1     5067.15     4466.18     47.45 o 
  -3   1   1     8189.59     8269.53     74.88 o 
  -2   1   1      485.01      426.27     10.55 o 
  -1   1   1     9801.16     9873.66    115.42 o 
   0   1   1    14638.57    15477.05    291.93 o 
   1   1   1     9854.99    10107.35    102.20 o 
   2   1   1     1266.11     1137.22     18.82 o 
   3   1   1     2330.97     2292.88     26.65 o 
   4   1   1      977.25      856.59     16.35 o 
   5   1   1     6006.00     5377.28     57.34 o 
   6   1   1     2562.94     2546.18     36.43 o 
   7   1   1        2.11       -3.45      6.75 o 
   8   1   1     1098.59     1125.68     29.58 o 
   9   1   1     1664.55     1757.15     41.73 o 
  10   1   1     1183.36     1372.97     53.13 o 
  11   1   1      236.55      218.64     30.86 o 
  12   1   1        1.06        2.52     20.62 o 
 -12   2   1      104.49       87.55     20.95 o 
 -11   2   1       89.61       94.53     17.63 o 
 -10   2   1       14.94       22.25     13.20 o 
  -9   2   1       28.52       19.05      9.79 o 
  -8   2   1       14.95        8.28      8.12 o 
  -7   2   1      125.84      120.38     10.12 o 
  -6   2   1      374.02      357.77     14.01 o 
  -5   2   1      555.63      652.12     14.18 o 
  -4   2   1     4972.99     5012.52     46.01 o 
  -3   2   1      512.64      492.26     12.45 o 
  -2   2   1      466.05      474.55     12.52 o 
  -1   2   1      529.21      466.94     11.85 o 
   0   2   1      218.30      254.21     11.69 o 
   1   2   1     2885.65     2727.71     95.36 o 
   2   2   1     8075.69     8318.26     77.61 o 
   3   2   1     4521.89     4486.05     44.70 o 
   4   2   1     2935.76     2890.56     40.01 o 
   5   2   1        1.79        9.71      5.21 o 
   6   2   1     3096.28     3022.63     43.19 o 
   7   2   1      368.12      367.03     19.15 o 
   8   2   1      178.58      130.46     24.33 o 
   9   2   1      320.92      308.36     21.25 o 
  10   2   1      106.22      124.59     19.26 o 
  11   2   1      196.19      216.41     33.58 o 
  12   2   1      109.34       87.25     24.34 o 
 -12   3   1      156.43      122.13     25.69 o 
 -11   3   1        0.41       -3.54     13.89 o 
 -10   3   1       17.88       22.82     13.39 o 
  -9   3   1      355.49      322.57     21.70 o 
  -8   3   1      507.96      549.72     21.83 o 
  -7   3   1       30.71       35.20      8.53 o 
  -6   3   1      634.03      641.17     15.74 o 
  -5   3   1      459.35      466.99     12.48 o 
  -4   3   1     1669.88     1508.81     20.07 o 
  -3   3   1     8549.73     8581.67     77.97 o 
  -2   3   1      752.87      760.03     17.72 o 
  -1   3   1     3789.89     3701.78     41.54 o 
   0   3   1     5568.43     6359.25     82.21 o 
   1   3   1    13201.02    13284.78    127.98 o 
   2   3   1     1749.51     1716.97     20.73 o 
   3   3   1      214.36      287.05      9.06 o 
   4   3   1     1063.51     1030.52     19.70 o 
   5   3   1     3256.73     3252.09     39.78 o 
   6   3   1      572.55      558.71     19.05 o 
   7   3   1      512.90      480.21     19.95 o 
   8   3   1        7.85       12.91      9.68 o 
   9   3   1      904.67     1004.05     34.59 o 
  10   3   1      231.08      204.07     22.02 o 
  11   3   1        0.43      -16.68     16.68 o 
  12   3   1       57.16       50.86     22.20 o 
 -12   4   1       55.76       86.09     21.86 o 
 -11   4   1      221.53      252.37     23.44 o 
 -10   4   1      158.75      173.54     19.33 o 
  -9   4   1      491.83      534.93     27.84 o 
  -8   4   1     1318.01     1316.74     43.85 o 
  -7   4   1     2455.65     2344.60     40.45 o 
  -6   4   1     4780.21     4701.14     75.89 o 
  -5   4   1      771.40      673.02     14.47 o 
  -4   4   1     2178.66     2211.09     27.59 o 
  -3   4   1     1663.69     1546.40     20.45 o 
  -2   4   1     1429.90     1252.65     18.23 o 
  -1   4   1      894.82      903.80     14.88 o 
   0   4   1      288.70      315.51      7.63 o 
   1   4   1     1335.52     1396.37     21.62 o 
   2   4   1    11607.68    11437.18     97.76 o 
   3   4   1     4234.58     4053.46     42.28 o 
   4   4   1      197.49      164.19      8.79 o 
   5   4   1      851.12      741.42     19.10 o 
   6   4   1     5636.60     5544.35     75.85 o 
   7   4   1     5052.03     5070.75     99.13 o 
   8   4   1      810.73      874.84     27.54 o 
   9   4   1       10.69        0.64     11.58 o 
  10   4   1        9.45       12.40     14.86 o 
  11   4   1      336.74      370.24     54.97 o 
  12   4   1      271.79      281.67     32.38 o 
 -12   5   1       20.48       -3.66     18.91 o 
 -11   5   1        0.72       -0.78     16.01 o 
 -10   5   1      293.49      288.18     23.46 o 
  -9   5   1      158.77      150.87     27.98 o 
  -8   5   1       39.84       26.93      9.84 o 
  -7   5   1        2.50       10.22      9.34 o 
  -6   5   1      864.45      875.95     22.66 o 
  -5   5   1        6.46        6.15      4.78 o 
  -4   5   1     3314.13     3300.51     36.79 o 
  -3   5   1     9984.17    10476.77     88.30 o 
  -2   5   1     1121.12     1177.71     17.24 o 
  -1   5   1     5564.72     6126.31     51.56 o 
   0   5   1     2018.81     2154.37     19.95 o 
   1   5   1     1217.03     1254.77     17.86 o 
   2   5   1        3.32       11.33      3.39 o 
   3   5   1     1042.41     1116.24     17.93 o 
   4   5   1      279.50      273.74     11.65 o 
   5   5   1       79.68       94.99      8.79 o 
   6   5   1        6.08        5.38      7.12 o 
   7   5   1      582.35      604.96     21.99 o 
   8   5   1      672.85      698.30     28.81 o 
   9   5   1      171.72      161.82     18.38 o 
  10   5   1       18.57       38.75     17.79 o 
  11   5   1      151.00      143.87     25.29 o 
  12   5   1       30.09       43.63     23.23 o 
 -12   6   1      684.50      674.71     41.45 o 
 -11   6   1      532.91      559.54     36.64 o 
 -10   6   1      766.59      790.40     39.00 o 
  -9   6   1      863.74      994.99     35.31 o 
  -8   6   1      217.15      230.60     19.08 o 
  -7   6   1     1413.22     1392.58     31.40 o 
  -6   6   1     1742.77     1807.78     33.64 o 
  -5   6   1       14.56       10.38      5.16 o 
  -4   6   1     1811.52     1828.84     31.37 o 
  -3   6   1     5408.07     5481.86     55.34 o 
  -2   6   1     8836.67     8527.65     73.55 o 
  -1   6   1       30.57       14.62      3.54 o 
   0   6   1     2801.11     2843.45     26.73 o 
   1   6   1     3080.58     3132.27     27.06 o 
   2   6   1    16734.15    16785.54    132.43 o 
   3   6   1    20430.67    20731.84    176.57 o 
   4   6   1     2015.77     1845.70     22.53 o 
   5   6   1       30.70       23.83      6.63 o 
   6   6   1      326.39      352.48     16.24 o 
   7   6   1       47.57       34.96     11.03 o 
   8   6   1       10.17       20.46     13.34 o 
   9   6   1        0.65       -7.01     14.65 o 
  10   6   1      631.39      671.78     43.12 o 
  11   6   1      369.33      377.76     34.21 o 
  12   6   1      340.91      389.12     38.55 o 
 -12   7   1        7.41       -6.24     23.39 o 
 -11   7   1       12.40       21.22     18.25 o 
 -10   7   1      134.76      104.75     20.79 o 
  -9   7   1       25.24       16.65     14.57 o 
  -8   7   1        0.84      -10.06     10.06 o 
  -7   7   1      861.54      839.30     25.66 o 
  -6   7   1     1353.28     1248.73     27.77 o 
  -5   7   1     1576.04     1505.78     27.95 o 
  -4   7   1     3360.03     3279.15     40.13 o 
  -3   7   1      674.62      605.01     17.04 o 
  -2   7   1     2142.96     2240.03     25.85 o 
  -1   7   1       81.53       82.21      4.94 o 
   0   7   1      540.57      674.17     15.30 o 
   1   7   1     1144.11     1200.28     13.09 o 
   2   7   1      906.79     1047.06     14.46 o 
   3   7   1     3295.60     3379.28     45.79 o 
   4   7   1     1241.67     1224.49     18.61 o 
   5   7   1      572.26      549.60     17.75 o 
   6   7   1        3.97       25.75      9.61 o 
   7   7   1      314.35      283.38     23.72 o 
   8   7   1      912.05      896.06     36.34 o 
   9   7   1      965.24      953.32     63.08 o 
  10   7   1      662.24      693.57     38.51 o 
  11   7   1      180.42      117.90     35.17 o 
 -11   8   1      101.71       62.28     21.05 o 
 -10   8   1        4.06      -14.56     15.25 o 
  -9   8   1      104.38       79.67     17.54 o 
  -8   8   1      989.78      919.02     39.93 o 
  -7   8   1     6768.56     6662.67    124.86 o 
  -6   8   1     2987.86     3133.60     47.87 o 
  -5   8   1     1279.50     1200.14     25.16 o 
  -4   8   1       42.95       37.83      6.42 o 
  -3   8   1     3230.16     3199.81     42.53 o 
  -2   8   1     1859.01     1698.96     23.50 o 
  -1   8   1     1239.64     1276.98     15.93 o 
   0   8   1     1490.50     1661.32     16.93 o 
   1   8   1       61.66       90.70      4.53 o 
   2   8   1      799.70      719.23     12.38 o 
   3   8   1      205.65      185.96      7.51 o 
   4   8   1       12.49        9.43      5.12 o 
   5   8   1     4106.61     4041.59     51.04 o 
   6   8   1     2366.08     2387.07     52.45 o 
   7   8   1     1171.06     1243.45     38.09 o 
   8   8   1      901.37      957.50     54.05 o 
   9   8   1        0.29       12.83     15.01 o 
  10   8   1        2.13       -3.18     16.70 o 
  11   8   1      130.07      112.63     27.95 o 
 -11   9   1        2.72      -12.87     18.58 o 
 -10   9   1       67.29       49.24     19.10 o 
  -9   9   1      435.73      409.48     30.18 o 
  -8   9   1        3.59        0.92     13.03 o 
  -7   9   1      342.42      347.28     25.69 o 
  -6   9   1       63.57       57.20     10.42 o 
  -5   9   1      875.10      861.19     25.44 o 
  -4   9   1      966.77      872.77     21.62 o 
  -3   9   1      426.96      429.63     13.98 o 
  -2   9   1      714.19      719.89     18.83 o 
  -1   9   1     8296.34     9092.31     66.55 o 
   0   9   1     7722.42     8413.72     57.45 o 
   1   9   1     2252.48     2148.77     20.15 o 
   2   9   1     2012.66     2003.36     23.56 o 
   3   9   1      743.62      745.43     13.90 o 
   4   9   1      643.93      687.70     19.09 o 
   5   9   1      303.42      318.86     17.20 o 
   6   9   1     2611.83     2580.46     48.24 o 
   7   9   1       32.24       20.23     12.49 o 
   8   9   1      345.15      303.25     27.11 o 
   9   9   1      537.59      537.33     35.81 o 
  10   9   1       50.43       46.24     19.39 o 
  11   9   1       64.04       49.82     21.17 o 
 -11  10   1      161.38      135.76     28.76 o 
 -10  10   1       67.89       69.29     20.85 o 
  -9  10   1        0.29       13.00     15.29 o 
  -8  10   1       10.81       -3.48     13.25 o 
  -7  10   1       91.65       78.58     15.38 o 
  -6  10   1        0.69        2.70      9.35 o 
  -5  10   1      283.65      284.35     17.35 o 
  -4  10   1      704.45      707.53     19.97 o 
  -3  10   1     1643.30     1697.59     37.55 o 
  -2  10   1      684.34      725.84     17.02 o 
  -1  10   1      536.01      553.58     10.93 o 
   0  10   1      292.33      302.03      7.86 o 
   1  10   1      816.30      825.58     12.16 o 
   2  10   1       71.42       42.36      5.26 o 
   3  10   1      487.70      479.45     14.41 o 
   4  10   1      228.91      203.89     13.63 o 
   5  10   1      150.04      132.67     12.48 o 
   6  10   1        0.49       -3.64      9.33 o 
   7  10   1      181.85      180.57     17.34 o 
   8  10   1        1.87        2.96     12.36 o 
   9  10   1       29.26       10.79     16.65 o 
  10  10   1       26.02       14.65     16.07 o 
  11  10   1        6.51      -16.86     22.86 o 
 -11  11   1      161.56      138.52     30.27 o 
 -10  11   1      590.84      628.55     39.75 o 
  -9  11   1      935.31      954.43     43.42 o 
  -8  11   1     1228.97     1241.26     44.36 o 
  -7  11   1       34.57       11.69     13.34 o 
  -6  11   1     1059.22     1070.29     35.92 o 
  -5  11   1     1845.95     1919.56     36.02 o 
  -4  11   1     4208.22     4239.61     54.30 o 
  -3  11   1     1900.76     1974.85     28.11 o 
  -2  11   1      621.44      616.42     13.52 o 
  -1  11   1     2118.00     2093.48     23.45 o 
   0  11   1     2406.66     2526.50     23.36 o 
   1  11   1     1045.26     1091.34     14.78 o 
   2  11   1      279.86      261.75     12.78 o 
   3  11   1      871.81      843.61     20.98 o 
   4  11   1     1967.92     2003.67     36.85 o 
   5  11   1     1483.73     1496.25     33.30 o 
   6  11   1      112.49      108.44     14.58 o 
   7  11   1       19.60       18.93     12.29 o 
   8  11   1      531.02      518.19     29.51 o 
   9  11   1     1066.91     1088.06     41.95 o 
  10  11   1      678.80      753.00     47.94 o 
 -10  12   1      130.35      136.26     25.62 o 
  -9  12   1      121.73      110.10     22.15 o 
  -8  12   1        8.42       13.31     14.91 o 
  -7  12   1        2.81        4.39     13.94 o 
  -6  12   1      141.29      105.61     16.69 o 
  -5  12   1      136.03      149.54     15.07 o 
  -4  12   1      169.78      150.53     10.59 o 
  -3  12   1      383.04      416.61     16.13 o 
  -2  12   1      471.67      471.20     12.43 o 
  -1  12   1       10.36       11.57      4.80 o 
   0  12   1        0.73       -0.32      4.35 o 
   1  12   1      361.37      398.67     13.21 o 
   2  12   1      431.09      494.71     18.75 o 
   3  12   1      908.00      958.25     24.40 o 
   4  12   1      228.28      253.12     19.59 o 
   5  12   1      271.82      260.43     17.27 o 
   6  12   1      322.38      239.07     19.09 o 
   7  12   1        2.66        1.54     11.47 o 
   8  12   1        1.73      -11.12     13.10 o 
   9  12   1       31.10       47.76     17.16 o 
  10  12   1       19.65       11.40     23.21 o 
 -10  13   1      575.44      561.34     52.62 o 
  -9  13   1      551.35      557.81     37.15 o 
  -8  13   1      481.71      503.60     33.76 o 
  -7  13   1      295.27      290.28     24.78 o 
  -6  13   1        2.36       -5.48     12.36 o 
  -5  13   1      342.58      370.37     21.79 o 
  -4  13   1     1464.28     1479.12     28.56 o 
  -3  13   1      267.91      252.22     11.96 o 
  -2  13   1      772.69      812.57     16.11 o 
  -1  13   1     2080.50     2301.36     27.60 o 
   0  13   1     7847.08     8320.67     64.32 o 
   1  13   1     1554.22     1634.31     26.48 o 
   2  13   1      116.46      112.24     12.05 o 
   3  13   1       53.32       54.47      9.98 o 
   4  13   1      521.56      544.25     22.61 o 
   5  13   1      628.75      653.96     28.79 o 
   6  13   1      652.55      665.38     30.57 o 
   7  13   1       20.68       12.37     13.45 o 
   8  13   1      176.53      165.21     21.75 o 
   9  13   1      202.47      170.65     23.40 o 
  10  13   1       28.15       17.35     25.68 o 
  -9  14   1        0.07       -9.21     18.77 o 
  -8  14   1      317.92      343.78     29.85 o 
  -7  14   1      899.42      979.88     36.99 o 
  -6  14   1     1196.03     1337.97     40.68 o 
  -5  14   1      440.58      466.41     23.05 o 
  -4  14   1      238.12      217.43     15.07 o 
  -3  14   1      163.18      138.22     10.20 o 
  -2  14   1     1025.71     1028.70     19.74 o 
  -1  14   1     1674.90     1702.49     25.16 o 
   0  14   1      381.12      410.80     13.87 o 
   1  14   1      300.12      318.78     14.18 o 
   2  14   1      664.07      668.29     22.46 o 
   3  14   1      894.14      923.54     24.31 o 
   4  14   1      126.42       99.38     13.06 o 
   5  14   1       46.33       36.16     11.43 o 
   6  14   1      684.26      646.84     33.94 o 
   7  14   1      600.34      619.82     31.87 o 
   8  14   1      167.18      147.94     19.70 o 
   9  14   1       50.18       59.55     18.01 o 
  -9  15   1      183.67      169.24     28.24 o 
  -8  15   1       85.64       67.56     21.47 o 
  -7  15   1        3.06        8.14     14.34 o 
  -6  15   1        4.67       15.98     12.17 o 
  -5  15   1      497.36      512.71     31.76 o 
  -4  15   1      383.13      423.08     19.80 o 
  -3  15   1        0.93       -6.86      6.86 o 
  -2  15   1      134.17      129.89     10.26 o 
  -1  15   1      590.67      631.85     18.05 o 
   0  15   1      411.22      424.47     15.84 o 
   1  15   1       46.49       35.73      8.01 o 
   2  15   1        1.97        1.99      8.13 o 
   3  15   1      632.84      582.71     23.06 o 
   4  15   1      309.77      271.71     17.60 o 
   5  15   1      394.11      388.71     27.99 o 
   6  15   1      151.37      114.44     16.12 o 
   7  15   1       27.66       37.64     14.81 o 
   8  15   1       61.49       59.67     16.79 o 
   9  15   1       40.24       40.97     31.01 o 
  -8  16   1       72.06       96.46     22.03 o 
  -7  16   1      753.64      690.63     35.82 o 
  -6  16   1     1008.45      967.92     38.01 o 
  -5  16   1       78.44      111.83     16.95 o 
  -4  16   1       65.83       55.16     12.38 o 
  -3  16   1     1263.13     1386.62     29.69 o 
  -2  16   1     1095.01     1234.64     28.45 o 
  -1  16   1     1141.35     1187.23     29.42 o 
   0  16   1      739.97      810.50     23.70 o 
   1  16   1      329.83      361.79     20.62 o 
   2  16   1      511.40      537.58     20.81 o 
   3  16   1     1525.49     1498.33     34.10 o 
   4  16   1      836.56      776.47     26.82 o 
   5  16   1       96.22       72.65     13.62 o 
   6  16   1      503.20      487.27     27.05 o 
   7  16   1      615.64      601.80     31.18 o 
   8  16   1      387.85      382.79     37.06 o 
  -7  17   1       14.76       -4.51     15.61 o 
  -6  17   1       11.58       18.23     15.42 o 
  -5  17   1        3.38        2.55     13.18 o 
  -4  17   1        0.02        2.42     13.86 o 
  -3  17   1       17.61        7.76     14.16 o 
  -2  17   1        0.06        4.97     11.23 o 
  -1  17   1       56.09       47.18     13.82 o 
   0  17   1       93.11      111.71     14.86 o 
   1  17   1      190.67      197.60     23.17 o 
   2  17   1       26.50       28.96     11.62 o 
   3  17   1       17.52        7.83     11.10 o 
   4  17   1       99.02       84.86     14.68 o 
   5  17   1        0.07       -6.60     12.10 o 
   6  17   1        3.39        6.65     15.78 o 
   7  17   1        1.59        4.91     17.27 o 
  -7  18   1      209.59      176.30     24.18 o 
  -6  18   1      163.78      136.93     21.41 o 
  -5  18   1       17.77       17.88     16.05 o 
  -4  18   1      426.73      419.38     37.64 o 
  -3  18   1      931.64      921.20     60.28 o 
  -2  18   1      701.47      767.43     29.99 o 
  -1  18   1      576.76      626.94     27.83 o 
   0  18   1       86.11      110.64     16.48 o 
   1  18   1      348.69      344.39     24.52 o 
   2  18   1     1770.67     1800.01     55.78 o 
   3  18   1     1592.17     1592.82     40.33 o 
   4  18   1      859.43      865.82     34.46 o 
   5  18   1       14.13       13.00     13.57 o 
   6  18   1      241.62      231.84     26.24 o 
  -6  19   1       52.05       45.26     24.39 o 
  -5  19   1      578.63      590.16     46.67 o 
  -4  19   1      674.29      744.44     69.70 o 
  -3  19   1      752.84      835.70     91.51 o 
  -2  19   1      186.82      172.58     19.97 o 
  -1  19   1       28.64       36.36     14.05 o 
   0  19   1      140.39      167.59     19.90 o 
   1  19   1        4.66       -2.01     14.09 o 
   2  19   1      133.94       97.79     23.36 o 
   3  19   1      145.77      127.76     17.77 o 
   4  19   1      170.66      155.05     21.96 o 
   5  19   1       62.50       37.26     16.95 o 
  -4  20   1        0.53       -4.70     26.95 o 
  -3  20   1      123.29      125.61     34.45 o 
  -2  20   1      595.22      611.43     46.09 o 
  -1  20   1      225.34      209.72     22.52 o 
   0  20   1        0.04        0.09     15.13 o 
   1  20   1        3.13       19.72     15.54 o 
   2  20   1       62.90       34.07     18.71 o 
   3  20   1       94.75       75.99     20.79 o 
   4  20   1      108.63      106.82     20.81 o 
  -2  21   1      252.17      237.64     30.46 o 
  -1  21   1      507.07      536.72     32.95 o 
   0  21   1     1184.90     1208.21     46.89 o 
   1  21   1      852.33      907.37     49.34 o 
   2  21   1       41.01       48.11     20.08 o 
 -12   0   2      454.44      378.83     48.41 o 
 -11   0   2       24.95       28.80     21.71 o 
 -10   0   2      980.15     1033.45     47.15 o 
  -9   0   2     1710.53     1869.81     53.73 o 
  -8   0   2      516.82      590.23     35.21 o 
  -7   0   2     3555.34     3837.56     63.74 o 
  -6   0   2     3886.41     3994.58     62.56 o 
  -5   0   2      687.06      642.95     21.48 o 
  -4   0   2      969.60      909.86     22.81 o 
  -3   0   2      964.81      857.73     19.57 o 
  -2   0   2    33406.40    34241.66    391.58 o 
  -1   0   2    14267.81    14141.17    150.12 o 
   0   0   2       26.01       33.54      6.14 o 
   1   0   2     8068.82     8035.94     97.65 o 
   2   0   2     1285.67     1378.80     25.27 o 
   3   0   2       76.18       59.05      9.53 o 
   4   0   2     2486.17     2427.58     37.35 o 
   5   0   2     9955.96    10259.76    119.65 o 
   6   0   2     2879.14     3019.87     57.64 o 
   7   0   2      897.20      934.82     39.48 o 
   8   0   2      107.09       95.10     19.40 o 
   9   0   2      170.80      198.76     42.51 o 
  10   0   2        9.04        9.89     24.07 o 
  11   0   2      111.48      107.16     34.84 o 
  12   0   2      164.97      146.09     40.60 o 
 -12   1   2        0.16       -3.45     17.61 o 
 -11   1   2        1.23        0.05     12.74 o 
 -10   1   2       51.32       50.15     13.50 o 
  -9   1   2      281.87      277.56     18.79 o 
  -8   1   2      360.43      372.92     16.90 o 
  -7   1   2      897.61      908.68     20.82 o 
  -6   1   2      395.64      362.90     13.25 o 
  -5   1   2      527.29      469.14     14.09 o 
  -4   1   2      458.58      511.04     12.13 o 
  -3   1   2       69.07       51.19      4.39 o 
  -2   1   2     1219.48     1379.98     19.41 o 
  -1   1   2    19753.37    20612.52    169.18 o 
   0   1   2     7169.34     8044.81     74.86 o 
   1   1   2     1901.44     1914.95     23.26 o 
   2   1   2      218.14      207.26      6.83 o 
   3   1   2     1360.44     1522.53     16.57 o 
   4   1   2     2992.76     3389.37     35.54 o 
   5   1   2     1972.61     1878.08     35.75 o 
   6   1   2     2089.44     2046.53     35.01 o 
   7   1   2      834.16      806.52     26.64 o 
   8   1   2      253.09      263.48     19.42 o 
   9   1   2        0.06       -1.15     12.68 o 
  10   1   2        0.13       -7.19     14.33 o 
  11   1   2      229.23      185.17     27.47 o 
  12   1   2      186.23      207.80     30.75 o 
 -12   2   2       25.82       32.32     17.12 o 
 -11   2   2       43.48       26.27     15.70 o 
 -10   2   2      225.87      240.27     22.79 o 
  -9   2   2      738.92      831.03     29.23 o 
  -8   2   2      689.37      748.06     22.32 o 
  -7   2   2       13.01        8.69      6.51 o 
  -6   2   2     1061.59     1083.33     20.40 o 
  -5   2   2     2881.08     2556.49     31.10 o 
  -4   2   2     3740.28     3404.48     35.56 o 
  -3   2   2     4458.82     4272.02     42.68 o 
  -2   2   2    16337.43    16880.79    153.84 o 
  -1   2   2      335.08      315.00     10.86 o 
   0   2   2     4807.58     4773.16     51.82 o 
   1   2   2       12.18       25.59      3.56 o 
   2   2   2     1497.83     1543.36     17.34 o 
   3   2   2     2400.12     2380.48     22.60 o 
   4   2   2        9.64       15.15      4.32 o 
   5   2   2     1828.04     1819.67     27.80 o 
   6   2   2      639.30      642.45     20.16 o 
   7   2   2      143.53      142.44     12.96 o 
   8   2   2     1058.92      998.46     31.35 o 
   9   2   2     1322.70     1314.74     44.61 o 
  10   2   2      583.96      737.55     37.02 o 
  11   2   2      335.20      331.38     29.46 o 
  12   2   2        2.69       -2.64     22.19 o 
 -12   3   2      218.10      247.69     25.61 o 
 -11   3   2      604.71      654.93     49.87 o 
 -10   3   2      738.85      789.04     30.99 o 
  -9   3   2      451.51      482.92     24.51 o 
  -8   3   2       50.41       36.89     10.68 o 
  -7   3   2      235.79      212.45     14.25 o 
  -6   3   2     1179.71     1148.98     20.98 o 
  -5   3   2       80.34      103.11      7.52 o 
  -4   3   2      837.97      821.19     15.06 o 
  -3   3   2     1875.47     1832.91     24.20 o 
  -2   3   2     2488.62     2427.83     33.74 o 
  -1   3   2      871.24      824.54     23.59 o 
   0   3   2     5632.59     5600.56     56.51 o 
   1   3   2     6990.40     6862.15     58.42 o 
   2   3   2     2948.74     2554.20     35.30 o 
   3   3   2     1411.00     1359.91     16.84 o 
   4   3   2     3911.73     3867.82     41.01 o 
   5   3   2      136.91      158.58     10.27 o 
   6   3   2     1344.38     1420.57     26.41 o 
   7   3   2     1250.67     1249.87     37.28 o 
   8   3   2      141.30      108.10     19.74 o 
   9   3   2       25.01       38.01     14.81 o 
  10   3   2      230.58      206.14     28.85 o 
  11   3   2      327.91      327.28     32.27 o 
  12   3   2      258.03      308.45     76.96 o 
 -12   4   2       15.54       21.85     17.94 o 
 -11   4   2       35.30       31.12     15.93 o 
 -10   4   2       42.53       26.60     13.39 o 
  -9   4   2       59.08       54.54     12.58 o 
  -8   4   2       48.16       49.60     10.06 o 
  -7   4   2       14.71        4.99      6.98 o 
  -6   4   2      337.37      321.93     12.61 o 
  -5   4   2      769.26      810.79     16.49 o 
  -4   4   2      602.31      638.90     15.35 o 
  -3   4   2     1079.28     1109.00     21.11 o 
  -2   4   2       13.54        8.35      3.59 o 
  -1   4   2     3555.26     3222.34     31.64 o 
   0   4   2       78.99       81.56      4.94 o 
   1   4   2      699.73      707.94     14.79 o 
   2   4   2     5841.23     5782.82     53.69 o 
   3   4   2      273.67      310.02      9.23 o 
   4   4   2      405.00      336.46     11.33 o 
   5   4   2       96.52       86.55      7.23 o 
   6   4   2      686.80      620.51     24.40 o 
   7   4   2      142.93      115.57     13.54 o 
   8   4   2      100.04      104.96     27.77 o 
   9   4   2      187.04      153.06     19.38 o 
  10   4   2       14.03       -6.79     14.28 o 
  11   4   2       55.84      109.02     24.80 o 
  12   4   2        5.19       -8.87     21.92 o 
 -12   5   2      132.38      131.15     25.05 o 
 -11   5   2      714.28      725.99     43.52 o 
 -10   5   2      627.84      682.11     37.76 o 
  -9   5   2      157.36      134.77     16.23 o 
  -8   5   2      876.34      914.58     26.70 o 
  -7   5   2     3223.60     3135.25     46.26 o 
  -6   5   2     2662.52     2631.68     36.45 o 
  -5   5   2      528.61      484.04     14.96 o 
  -4   5   2        9.71       17.73      5.62 o 
  -3   5   2     8162.73     7821.33     71.71 o 
  -2   5   2     5897.41     5477.90     49.79 o 
  -1   5   2      426.18      382.76      9.82 o 
   0   5   2     2049.16     2088.66     23.16 o 
   1   5   2       15.54       -0.41      3.77 o 
   2   5   2    12054.88    12601.87    105.31 o 
   3   5   2     8104.84     8184.69     68.70 o 
   4   5   2      508.36      438.78     13.09 o 
   5   5   2     2224.44     2143.52     28.63 o 
   6   5   2     2386.38     2401.37     40.33 o 
   7   5   2      332.53      369.51     21.08 o 
   8   5   2      931.06     1003.21     56.51 o 
   9   5   2      136.87      144.71     19.45 o 
  10   5   2      107.19       99.41     22.04 o 
  11   5   2      522.49      591.14     42.09 o 
 -12   6   2       17.29       11.55     36.70 o 
 -11   6   2        0.83       13.52     15.62 o 
 -10   6   2        0.95        3.93     15.38 o 
  -9   6   2        4.80       -5.58     11.14 o 
  -8   6   2      290.87      278.47     18.48 o 
  -7   6   2      364.12      324.93     18.25 o 
  -6   6   2       28.10       35.37      7.29 o 
  -5   6   2       42.00       63.57      7.43 o 
  -4   6   2      162.05      156.29      9.19 o 
  -3   6   2      824.98      908.70     16.16 o 
  -2   6   2     1829.55     1718.32     23.33 o 
  -1   6   2      154.39      175.82      7.70 o 
   0   6   2     2425.27     2700.76     25.98 o 
   1   6   2       28.42       27.73      4.64 o 
   2   6   2     2866.78     3205.18     35.99 o 
   3   6   2       24.44       20.08      5.09 o 
   4   6   2      782.48      747.97     17.43 o 
   5   6   2      225.29      219.06     11.95 o 
   6   6   2      377.18      390.24     16.96 o 
   7   6   2      178.12      174.54     15.02 o 
   8   6   2       98.82       78.75     17.57 o 
   9   6   2        1.47       -8.75     13.14 o 
  10   6   2        1.98        3.40     17.69 o 
  11   6   2       14.68       19.96     20.35 o 
 -12   7   2      357.62      273.84     35.00 o 
 -11   7   2      179.31      131.17     22.75 o 
 -10   7   2      294.28      279.52     25.79 o 
  -9   7   2      723.47      730.58     32.01 o 
  -8   7   2      724.35      749.52     27.78 o 
  -7   7   2     4578.07     4699.87     65.66 o 
  -6   7   2     2791.76     2781.93     41.75 o 
  -5   7   2        3.26       -2.81      5.43 o 
  -4   7   2     2313.40     2380.77     30.52 o 
  -3   7   2     1791.78     1741.73     24.00 o 
  -2   7   2     5324.56     5057.33     51.33 o 
  -1   7   2     5259.32     5194.44     48.60 o 
   0   7   2      699.54      737.71     13.65 o 
   1   7   2     7470.15     7813.64     59.05 o 
   2   7   2     7869.44     7664.95     70.56 o 
   3   7   2     9317.76     9025.36     82.57 o 
   4   7   2     1628.85     1655.61     26.76 o 
   5   7   2      177.89      160.87     10.94 o 
   6   7   2       95.65      102.16     10.96 o 
   7   7   2     1862.07     1873.96     35.94 o 
   8   7   2      434.40      510.18     26.52 o 
   9   7   2       40.40       37.41     14.05 o 
  10   7   2       44.71       58.96     17.61 o 
  11   7   2      180.90      216.56     26.25 o 
 -11   8   2        2.20       -5.48     17.34 o 
 -10   8   2      406.89      379.71     30.14 o 
  -9   8   2      316.74      330.55     24.00 o 
  -8   8   2       47.86       42.97     11.96 o 
  -7   8   2       23.08       10.17      9.49 o 
  -6   8   2     1098.43     1103.79     27.54 o 
  -5   8   2      107.95       86.53     11.03 o 
  -4   8   2     3718.13     3814.25     42.39 o 
  -3   8   2     6666.96     6764.50     68.05 o 
  -2   8   2      124.35      108.51      7.19 o 
  -1   8   2      489.09      475.70     12.47 o 
   0   8   2     1587.48     1417.10     20.52 o 
   1   8   2     1654.27     1659.59     18.02 o 
   2   8   2       13.08       13.10      4.42 o 
   3   8   2       93.56      128.18      9.06 o 
   4   8   2     2574.70     2558.77     41.55 o 
   5   8   2     1872.08     1946.35     31.59 o 
   6   8   2       26.69       33.44      8.62 o 
   7   8   2       15.50       -2.97      8.88 o 
   8   8   2      405.38      407.40     32.52 o 
   9   8   2      773.31      691.88     33.39 o 
  10   8   2      164.47      174.60     23.86 o 
  11   8   2       75.15       31.59     19.70 o 
 -11   9   2      214.69      170.95     25.65 o 
 -10   9   2      222.34      259.82     27.81 o 
  -9   9   2       70.05       57.36     18.83 o 
  -8   9   2      454.25      439.67     32.71 o 
  -7   9   2      431.91      411.60     21.22 o 
  -6   9   2      573.04      577.87     22.34 o 
  -5   9   2      119.26      115.52     10.48 o 
  -4   9   2      576.44      550.88     17.81 o 
  -3   9   2     2998.62     2950.44     34.95 o 
  -2   9   2     3506.03     3494.60     48.02 o 
  -1   9   2     1146.58     1172.92     17.76 o 
   0   9   2      174.44      196.07      6.70 o 
   1   9   2       34.19       40.78      4.51 o 
   2   9   2     4441.85     4632.10     48.97 o 
   3   9   2     5144.23     5109.88     55.28 o 
   4   9   2      299.37      295.68     13.64 o 
   5   9   2      237.28      223.48     13.36 o 
   6   9   2      298.16      258.09     14.98 o 
   7   9   2      199.84      188.53     16.25 o 
   8   9   2      327.12      316.06     36.66 o 
   9   9   2      108.49       62.43     16.75 o 
  10   9   2        4.45      -11.12     16.01 o 
  11   9   2       63.75      105.56     28.93 o 
 -11  10   2      174.53      130.96     29.63 o 
 -10  10   2      553.15      636.37     41.86 o 
  -9  10   2      399.00      429.71     31.33 o 
  -8  10   2      483.36      541.74     32.20 o 
  -7  10   2        0.60       -6.05      9.48 o 
  -6  10   2      996.78      959.06     27.72 o 
  -5  10   2     2943.90     2910.25     40.42 o 
  -4  10   2     8225.81     8302.99     80.98 o 
  -3  10   2     5124.10     5181.14     59.78 o 
  -2  10   2       15.09       16.77      5.10 o 
  -1  10   2     1404.75     1431.28     19.51 o 
   0  10   2     2773.99     2888.80     27.57 o 
   1  10   2     1297.65     1203.52     18.38 o 
   2  10   2      717.37      704.85     17.43 o 
   3  10   2      147.44      112.99      9.46 o 
   4  10   2     2320.32     2153.30     33.45 o 
   5  10   2     1721.08     1764.54     31.73 o 
   6  10   2     1322.02     1272.48     34.02 o 
   7  10   2        3.93        4.53     10.48 o 
   8  10   2      995.09     1014.14     37.48 o 
   9  10   2     1418.85     1477.78     45.84 o 
  10  10   2      662.06      633.98     36.03 o 
 -10  11   2      141.05       63.46     23.38 o 
  -9  11   2      268.54      238.92     25.74 o 
  -8  11   2      176.85      174.94     22.62 o 
  -7  11   2      237.99      236.26     19.35 o 
  -6  11   2      497.12      524.49     21.37 o 
  -5  11   2      228.50      237.62     13.71 o 
  -4  11   2       10.12        8.58      6.75 o 
  -3  11   2        8.95        6.29      6.13 o 
  -2  11   2      229.72      231.41     12.92 o 
  -1  11   2     1090.55     1128.08     17.95 o 
   0  11   2      288.75      284.21     10.61 o 
   1  11   2      367.31      368.45     11.83 o 
   2  11   2      263.25      252.22     11.73 o 
   3  11   2      409.23      413.92     15.76 o 
   4  11   2      324.98      347.51     17.72 o 
   5  11   2       86.06       52.96     10.12 o 
   6  11   2     1345.78     1319.32     31.92 o 
   7  11   2      708.95      650.40     34.28 o 
   8  11   2       24.22       20.38     13.53 o 
   9  11   2       52.96       38.98     16.42 o 
  10  11   2       25.32       33.82     18.62 o 
 -10  12   2      391.54      421.97     65.84 o 
  -9  12   2     1035.26      965.54     52.62 o 
  -8  12   2      986.42     1029.93     50.36 o 
  -7  12   2      183.23      159.79     20.69 o 
  -6  12   2       97.35      103.39     14.72 o 
  -5  12   2      709.15      672.22     24.77 o 
  -4  12   2      583.32      609.34     23.65 o 
  -3  12   2       46.26       45.27      9.21 o 
  -2  12   2      324.24      345.41     12.76 o 
  -1  12   2     5014.77     5200.46     51.14 o 
   0  12   2    12717.43    13154.92    108.01 o 
   1  12   2     3622.60     3724.42     40.89 o 
   2  12   2      119.97      109.21      9.06 o 
   3  12   2       83.53       75.04      8.97 o 
   4  12   2     1495.33     1485.90     31.24 o 
   5  12   2     1955.17     2034.26     48.00 o 
   6  12   2     2234.42     2148.23     41.54 o 
   7  12   2      463.37      447.50     38.00 o 
   8  12   2      106.56       71.19     15.55 o 
   9  12   2       57.48       49.39     17.70 o 
  10  12   2       36.84       20.23     25.16 o 
 -10  13   2        0.71        6.10     24.59 o 
  -9  13   2       31.96       -5.05     24.58 o 
  -8  13   2      131.36      130.18     22.09 o 
  -7  13   2      546.91      560.98     37.93 o 
  -6  13   2      339.41      309.33     23.06 o 
  -5  13   2      111.64       80.45     15.08 o 
  -4  13   2       21.17       15.86      8.59 o 
  -3  13   2     1300.72     1268.47     27.08 o 
  -2  13   2     1545.62     1551.05     33.92 o 
  -1  13   2      430.26      421.20     16.57 o 
   0  13   2      344.20      357.26     14.04 o 
   1  13   2      785.21      799.52     22.68 o 
   2  13   2       14.54       14.33      7.89 o 
   3  13   2       34.94       34.51     10.05 o 
   4  13   2        5.65        8.79      9.33 o 
   5  13   2      183.58      188.52     15.57 o 
   6  13   2      383.52      366.18     20.94 o 
   7  13   2      146.45      181.59     18.56 o 
   8  13   2      161.82      142.35     19.48 o 
   9  13   2       51.72       42.98     20.15 o 
  -9  14   2      240.64      283.89     31.78 o 
  -8  14   2       33.29       33.12     17.83 o 
  -7  14   2       17.86       -5.12     15.00 o 
  -6  14   2      112.38       96.56     18.09 o 
  -5  14   2     1389.68     1383.63     39.12 o 
  -4  14   2     3848.44     3974.95     52.59 o 
  -3  14   2      767.62      724.50     27.29 o 
  -2  14   2      198.64      217.54     13.77 o 
  -1  14   2      641.24      624.51     20.15 o 
   0  14   2      461.97      498.66     19.46 o 
   1  14   2      179.81      222.89     14.60 o 
   2  14   2      101.88       93.08     12.36 o 
   3  14   2       36.21       46.63     10.96 o 
   4  14   2      337.78      345.39     28.92 o 
   5  14   2      516.84      449.90     24.52 o 
   6  14   2       69.36       63.06     14.33 o 
   7  14   2       64.11       50.91     16.07 o 
   8  14   2      270.83      320.33     27.92 o 
   9  14   2      503.10      540.44     58.90 o 
  -9  15   2      100.10       81.02     24.10 o 
  -8  15   2       15.27        7.95     17.14 o 
  -7  15   2      216.04      245.59     26.22 o 
  -6  15   2      275.35      294.97     24.03 o 
  -5  15   2        6.80        9.32     11.34 o 
  -4  15   2      464.77      454.05     23.47 o 
  -3  15   2      170.06      182.81     13.93 o 
  -2  15   2      629.49      675.88     27.75 o 
  -1  15   2     1619.33     1618.95     31.22 o 
   0  15   2      412.31      379.06     18.55 o 
   1  15   2      804.60      852.34     28.11 o 
   2  15   2     2407.38     2458.97     46.36 o 
   3  15   2     2023.85     1962.52     41.54 o 
   4  15   2      624.60      612.38     29.40 o 
   5  15   2       69.93       71.96     15.51 o 
   6  15   2       91.15       79.75     15.96 o 
   7  15   2      269.28      253.34     26.41 o 
   8  15   2       37.60       25.92     17.92 o 
  -8  16   2       67.83       80.38     21.08 o 
  -7  16   2       35.95        7.13     16.57 o 
  -6  16   2        2.78        6.31     14.36 o 
  -5  16   2       34.87       23.17     15.37 o 
  -4  16   2      217.03      197.97     20.61 o 
  -3  16   2       98.49      106.81     13.52 o 
  -2  16   2      138.28      120.00     12.77 o 
  -1  16   2      345.38      379.93     23.54 o 
   0  16   2     1041.34     1122.46     34.54 o 
   1  16   2      470.29      437.49     22.49 o 
   2  16   2        3.11       -4.48      9.52 o 
   3  16   2        0.27        8.26     10.38 o 
   4  16   2       10.97       15.02     11.54 o 
   5  16   2       26.42       15.70     13.30 o 
   6  16   2       96.29       82.87     16.72 o 
   7  16   2        0.45        3.75     16.11 o 
   8  16   2        0.04       36.11     44.89 o 
  -7  17   2     1003.90      954.51     44.53 o 
  -6  17   2     1174.48     1241.28     48.44 o 
  -5  17   2      604.47      601.43     40.02 o 
  -4  17   2        2.60       -3.61     12.80 o 
  -3  17   2      292.90      299.68     19.58 o 
  -2  17   2      438.46      529.49     25.22 o 
  -1  17   2     1137.41     1171.80     44.69 o 
   0  17   2      378.26      393.05     25.19 o 
   1  17   2        3.14        6.34     10.59 o 
   2  17   2      258.51      287.51     20.42 o 
   3  17   2      285.32      276.95     20.78 o 
   4  17   2       21.69       28.98     12.71 o 
   5  17   2      329.54      325.14     23.56 o 
   6  17   2      856.06      790.86     44.64 o 
   7  17   2      704.77      671.26     47.63 o 
  -6  18   2       45.99       46.57     22.20 o 
  -5  18   2        8.36       10.62     18.28 o 
  -4  18   2       21.92       38.55     17.22 o 
  -3  18   2       86.83      108.02     16.36 o 
  -2  18   2      282.79      219.36     21.50 o 
  -1  18   2      761.73      805.76     37.00 o 
   0  18   2      628.84      603.29     35.30 o 
   1  18   2      287.62      274.26     20.79 o 
   2  18   2        6.06        6.81     12.04 o 
   3  18   2       27.88       28.45     13.41 o 
   4  18   2       34.12       38.55     14.40 o 
   5  18   2      167.77      136.12     18.97 o 
   6  18   2      328.05      277.53     26.50 o 
  -5  19   2      115.36      138.13     34.18 o 
  -4  19   2        0.57       10.81     21.87 o 
  -3  19   2       78.76      140.50     25.09 o 
  -2  19   2       95.05       89.87     18.09 o 
  -1  19   2       22.65       18.73     15.91 o 
   0  19   2       90.00       63.15     18.15 o 
   1  19   2      370.98      397.60     27.29 o 
   2  19   2     1126.30     1065.61     36.68 o 
   3  19   2     1295.59     1394.81     42.00 o 
   4  19   2      223.53      239.19     22.36 o 
   5  19   2        0.06        7.04     15.16 o 
  -4  20   2      565.68      535.39    106.05 o 
  -3  20   2      265.87      202.29     54.13 o 
  -2  20   2       41.90       25.54     17.17 o 
  -1  20   2      199.03      217.60     25.40 o 
   0  20   2      542.40      543.32     38.89 o 
   1  20   2      221.70      284.63     28.03 o 
   2  20   2        0.56       -6.98     15.04 o 
   3  20   2       24.14       34.74     16.04 o 
   4  20   2       12.38       18.20     35.38 o 
  -2  21   2       49.07       46.21     23.04 o 
  -1  21   2       58.63       92.15     22.36 o 
   0  21   2        2.97       13.84     19.35 o 
   1  21   2       15.76       35.06     19.61 o 
 -12   1   3       60.49       48.27     18.40 o 
 -11   1   3      212.08      174.97     20.91 o 
 -10   1   3      918.72      964.39     40.76 o 
  -9   1   3     1212.64     1253.17     35.39 o 
  -8   1   3     1465.96     1535.74     31.84 o 
  -7   1   3       86.13       66.55      8.90 o 
  -6   1   3       75.67       63.77      6.87 o 
  -5   1   3     3327.99     3261.43     40.08 o 
  -4   1   3    11484.85    10999.70     82.70 o 
  -3   1   3      239.02      230.37      8.51 o 
  -2   1   3       11.43        3.52      3.21 o 
  -1   1   3      403.59      402.03     13.44 o 
   0   1   3     5390.65     5054.55     50.61 o 
   1   1   3       75.36      129.30      7.37 o 
   2   1   3      155.81      150.78      6.42 o 
   3   1   3        5.81       -1.77      3.19 o 
   4   1   3     1557.54     1501.16     18.62 o 
   5   1   3     1717.86     1709.72     23.94 o 
   6   1   3     1375.45     1359.43     29.80 o 
   7   1   3       41.16       34.46      9.62 o 
   8   1   3      568.82      545.40     25.62 o 
   9   1   3      462.98      465.36     82.42 o 
  10   1   3      361.69      380.59     33.90 o 
  11   1   3       37.58       37.81     22.56 o 
 -12   2   3       42.16       39.44     19.33 o 
 -11   2   3      523.00      543.61     35.39 o 
 -10   2   3      674.24      719.82     30.49 o 
  -9   2   3      126.69      125.16     15.58 o 
  -8   2   3        0.78        9.17      8.91 o 
  -7   2   3       13.07       17.22      7.28 o 
  -6   2   3      488.40      448.88     13.31 o 
  -5   2   3      794.19      822.09     15.33 o 
  -4   2   3      824.34      765.01     14.64 o 
  -3   2   3      694.91      593.03     13.11 o 
  -2   2   3      887.89      871.58     18.96 o 
  -1   2   3     9343.89     9539.01     80.40 o 
   0   2   3     2679.19     2671.19     30.57 o 
   1   2   3      797.18      747.45     13.14 o 
   2   2   3     3270.12     3303.26     34.42 o 
   3   2   3     1512.83     1431.43     17.23 o 
   4   2   3        3.38        0.02      3.77 o 
   5   2   3      216.27      218.34      9.38 o 
   6   2   3      139.78      162.90     17.17 o 
   7   2   3     1289.59     1296.19     35.77 o 
   8   2   3        2.98        0.14     10.27 o 
   9   2   3        1.67       18.11     12.66 o 
  10   2   3        0.44      -12.38     17.13 o 
  11   2   3       65.93       41.48     23.60 o 
 -12   3   3       79.94       84.17     20.21 o 
 -11   3   3        0.25      -13.73     13.73 o 
 -10   3   3      218.23      225.89     20.75 o 
  -9   3   3      272.20      240.76     27.84 o 
  -8   3   3      585.45      619.78     26.06 o 
  -7   3   3       58.95       50.17      9.05 o 
  -6   3   3       18.14       31.47      6.43 o 
  -5   3   3      102.22       93.00      7.14 o 
  -4   3   3     1007.75      874.85     14.63 o 
  -3   3   3      265.64      288.41      9.00 o 
  -2   3   3     1037.05     1158.76     16.25 o 
  -1   3   3     7355.41     7488.18     59.75 o 
   0   3   3     7922.64     7583.39     65.63 o 
   1   3   3      576.37      561.98     12.03 o 
   2   3   3      862.43      854.00     17.21 o 
   3   3   3      563.37      671.93     11.93 o 
   4   3   3     1927.85     1902.65     23.82 o 
   5   3   3      811.68      773.37     19.44 o 
   6   3   3     2150.90     2041.79     38.29 o 
   7   3   3       21.00       19.19     11.06 o 
   8   3   3      457.53      423.62     26.45 o 
   9   3   3       62.29       44.90     14.36 o 
  10   3   3       33.60       43.72     15.88 o 
  11   3   3       47.10       50.23     25.75 o 
 -12   4   3      144.85      139.80     22.87 o 
 -11   4   3      121.70      126.24     18.94 o 
 -10   4   3      140.33      118.72     16.86 o 
  -9   4   3        5.69       -9.48      9.48 o 
  -8   4   3     1014.94     1020.11     28.48 o 
  -7   4   3     2872.49     2982.10     42.40 o 
  -6   4   3     3098.55     3069.91     38.99 o 
  -5   4   3     1357.35     1406.00     21.85 o 
  -4   4   3       60.04       50.59      5.37 o 
  -3   4   3     3186.78     2963.05     35.71 o 
  -2   4   3     6198.20     6038.42     54.72 o 
  -1   4   3    14401.23    14198.33    105.27 o 
   0   4   3     5537.64     5762.70     53.76 o 
   1   4   3      232.23      322.65      9.32 o 
   2   4   3      906.39      896.11     16.01 o 
   3   4   3     2017.09     2042.49     21.51 o 
   4   4   3       22.36       12.97      4.85 o 
   5   4   3     1231.41     1352.66     26.01 o 
   6   4   3     1904.70     1959.22     36.13 o 
   7   4   3      578.66      634.71     26.04 o 
   8   4   3      760.89      793.68     30.73 o 
   9   4   3      241.03      195.73     19.68 o 
  10   4   3       37.66       36.19     15.70 o 
  11   4   3      479.71      455.69     47.92 o 
 -12   5   3        4.68       -6.64     20.42 o 
 -11   5   3       13.11       21.49     16.24 o 
 -10   5   3      179.16      191.02     19.30 o 
  -9   5   3      314.28      296.34     19.82 o 
  -8   5   3      203.01      202.93     15.69 o 
  -7   5   3      545.13      587.20     19.68 o 
  -6   5   3     1184.64     1115.17     22.38 o 
  -5   5   3      189.60      186.40     13.25 o 
  -4   5   3      365.49      370.29     12.43 o 
  -3   5   3      741.07      695.54     23.86 o 
  -2   5   3       60.41       73.65      6.26 o 
  -1   5   3     1634.94     1686.75     23.92 o 
   0   5   3      275.18      303.34      9.87 o 
   1   5   3        3.13        1.47      3.65 o 
   2   5   3      263.77      268.01     10.70 o 
   3   5   3      108.44      127.47      7.94 o 
   4   5   3      301.53      321.45     18.43 o 
   5   5   3       49.68       46.97      8.24 o 
   6   5   3      900.29      879.78     30.69 o 
   7   5   3      518.46      523.48     24.63 o 
   8   5   3      132.84      145.90     16.88 o 
   9   5   3      729.34      671.51     31.71 o 
  10   5   3      110.48      104.65     18.65 o 
  11   5   3       82.10       73.13     20.96 o 
 -12   6   3      252.23      286.83     31.27 o 
 -11   6   3     1002.91     1023.30     66.88 o 
 -10   6   3      733.54      811.84     33.54 o 
  -9   6   3      285.27      258.71     18.56 o 
  -8   6   3      590.70      599.92     23.77 o 
  -7   6   3     3561.37     3617.57     49.50 o 
  -6   6   3     1726.32     1651.30     31.41 o 
  -5   6   3      753.73      746.28     25.57 o 
  -4   6   3        2.45        4.47      5.12 o 
  -3   6   3      471.65      411.87     12.91 o 
  -2   6   3     1692.49     1646.29     23.64 o 
  -1   6   3     1300.06     1258.78     20.39 o 
   0   6   3        5.17        6.34      4.06 o 
   1   6   3     4309.04     4410.69     49.71 o 
   2   6   3     7655.75     7525.50     71.22 o 
   3   6   3     9957.90     9779.42     89.00 o 
   4   6   3     2382.28     2414.00     33.80 o 
   5   6   3       19.02       16.01      6.96 o 
   6   6   3       40.19       37.74      8.45 o 
   7   6   3     1659.44     1700.98     47.09 o 
   8   6   3      921.55     1013.22     34.96 o 
   9   6   3      319.00      336.94     24.27 o 
  10   6   3        0.98      -15.11     15.11 o 
  11   6   3      123.78      119.20     23.34 o 
 -11   7   3        0.25        9.48     15.97 o 
 -10   7   3       11.33        2.91     13.71 o 
  -9   7   3      243.35      238.44     27.46 o 
  -8   7   3        1.01       -4.40      8.93 o 
  -7   7   3       54.85       58.66     13.68 o 
  -6   7   3      154.86      139.69     11.89 o 
  -5   7   3     1611.37     1490.75     25.30 o 
  -4   7   3     2140.15     2152.78     29.78 o 
  -3   7   3     4430.09     4287.87     65.78 o 
  -2   7   3     1547.54     1497.10     26.24 o 
  -1   7   3       92.43      109.54      6.93 o 
   0   7   3      355.76      370.06     10.44 o 
   1   7   3      676.18      671.55     15.18 o 
   2   7   3     1424.81     1498.09     24.51 o 
   3   7   3      167.80      161.65     10.70 o 
   4   7   3      350.00      346.42     14.23 o 
   5   7   3        3.37       -2.39      6.70 o 
   6   7   3        1.45       -7.03      7.03 o 
   7   7   3      252.85      253.66     21.67 o 
   8   7   3      284.19      279.07     20.62 o 
   9   7   3      543.87      575.52     30.52 o 
  10   7   3      220.56      233.50     26.27 o 
  11   7   3      115.73      122.47     23.91 o 
 -11   8   3       15.89        8.37     22.07 o 
 -10   8   3       85.22       34.31     18.69 o 
  -9   8   3      167.12      118.66     15.43 o 
  -8   8   3     1080.02     1085.83     29.33 o 
  -7   8   3     1898.85     1968.55     35.64 o 
  -6   8   3     2068.38     2073.77     35.07 o 
  -5   8   3       22.16       10.93      6.94 o 
  -4   8   3       33.44       34.13      7.01 o 
  -3   8   3     1765.49     1643.54     35.12 o 
  -2   8   3     5740.17     5772.12     56.73 o 
  -1   8   3     4285.09     4260.30     44.62 o 
   0   8   3     1048.92      996.90     23.60 o 
   1   8   3      146.90      182.09      9.53 o 
   2   8   3     1677.52     1693.06     28.50 o 
   3   8   3      755.51      779.50     18.88 o 
   4   8   3       34.95       35.34      7.54 o 
   5   8   3      120.00      102.92     13.50 o 
   6   8   3      941.33      888.32     24.17 o 
   7   8   3      727.12      726.77     27.31 o 
   8   8   3     1087.97     1150.72     40.90 o 
   9   8   3      126.87      112.98     20.10 o 
  10   8   3      100.73      106.33     33.11 o 
 -11   9   3        6.23       -8.38     22.64 o 
 -10   9   3       51.54       70.28     18.35 o 
  -9   9   3      376.17      363.29     24.21 o 
  -8   9   3     1651.62     1771.47     88.02 o 
  -7   9   3      851.74      916.56     44.41 o 
  -6   9   3      215.60      208.77     14.63 o 
  -5   9   3       33.30       18.09      7.57 o 
  -4   9   3      371.33      359.61     15.40 o 
  -3   9   3      485.92      458.18     15.24 o 
  -2   9   3     1616.99     1677.10     31.56 o 
  -1   9   3     6482.81     6451.65     62.12 o 
   0   9   3     4153.35     4098.76     47.71 o 
   1   9   3     4802.31     4886.55     50.88 o 
   2   9   3     1731.36     1647.36     31.39 o 
   3   9   3       78.83       73.66      9.23 o 
   4   9   3     3792.94     3716.66     50.98 o 
   5   9   3     4049.70     4014.12     55.37 o 
   6   9   3     1074.08     1036.92     26.47 o 
   7   9   3      515.96      519.53     22.99 o 
   8   9   3        0.96       -9.28     12.30 o 
   9   9   3       60.29       49.56     16.40 o 
  10   9   3       43.70       28.97     19.25 o 
 -11  10   3      229.85      184.31     32.63 o 
 -10  10   3      204.76      237.61     28.04 o 
  -9  10   3      423.45      449.61     32.57 o 
  -8  10   3      147.52      156.82     18.96 o 
  -7  10   3        0.87       -9.92      9.92 o 
  -6  10   3       17.70       14.49      9.69 o 
  -5  10   3        0.73       -6.69      6.69 o 
  -4  10   3      116.21      125.06     10.81 o 
  -3  10   3       67.87       77.82      8.57 o 
  -2  10   3      304.81      316.18     14.10 o 
  -1  10   3        5.64       14.20      6.48 o 
   0  10   3        2.16        4.43      6.13 o 
   1  10   3     1562.69     1502.64     27.85 o 
   2  10   3     2731.74     2678.53     40.16 o 
   3  10   3     2079.15     2015.84     34.83 o 
   4  10   3     2525.81     2342.75     39.33 o 
   5  10   3       16.05       11.41      8.55 o 
   6  10   3       16.38       30.57     10.73 o 
   7  10   3        5.65       14.72     11.00 o 
   8  10   3       23.20       37.21     17.26 o 
   9  10   3       34.11        9.07     18.15 o 
  10  10   3        0.37       -4.72     21.01 o 
 -10  11   3      236.60      247.75     28.48 o 
  -9  11   3      394.24      371.88     44.62 o 
  -8  11   3       50.86       47.28     13.94 o 
  -7  11   3       61.58       54.16     12.95 o 
  -6  11   3      475.71      532.29     24.58 o 
  -5  11   3     2128.55     2124.61     50.30 o 
  -4  11   3     3903.70     3902.60     62.37 o 
  -3  11   3     3519.46     3638.12     73.14 o 
  -2  11   3       42.34       25.16      7.99 o 
  -1  11   3     1403.29     1453.65     28.87 o 
   0  11   3     3598.91     3594.66     45.99 o 
   1  11   3     2024.76     2054.85     62.88 o 
   2  11   3      193.36      201.11     12.49 o 
   3  11   3      244.74      232.57     14.34 o 
   4  11   3      505.64      537.37     26.24 o 
   5  11   3     1708.50     1780.66     35.87 o 
   6  11   3     1179.73     1149.08     44.27 o 
   7  11   3        2.21       -3.13     11.31 o 
   8  11   3      662.71      680.53     37.43 o 
   9  11   3     1011.73      943.05     88.49 o 
 -10  12   3        6.34       15.51     20.33 o 
  -9  12   3       37.50        7.02     18.30 o 
  -8  12   3       32.45       43.44     16.81 o 
  -7  12   3      182.85      144.91     17.45 o 
  -6  12   3       42.48       44.11     12.14 o 
  -5  12   3      101.94      114.39     12.85 o 
  -4  12   3      133.52      127.70     12.62 o 
  -3  12   3       20.40       11.72      7.23 o 
  -2  12   3       74.94       61.75      9.63 o 
  -1  12   3      382.65      382.62     17.65 o 
   0  12   3      371.12      374.67     17.73 o 
   1  12   3        0.55       -4.29      6.75 o 
   2  12   3      117.94      114.06     11.35 o 
   3  12   3      271.82      267.43     17.08 o 
   4  12   3       97.49       88.86     15.18 o 
   5  12   3       64.28       38.65     11.70 o 
   6  12   3       21.63        0.83     11.26 o 
   7  12   3        5.00       -2.94     11.62 o 
   8  12   3       21.82        0.41     16.05 o 
   9  12   3       88.91      123.04     23.87 o 
  -9  13   3      674.24      722.99     43.15 o 
  -8  13   3      358.73      348.81     30.10 o 
  -7  13   3      302.00      277.99     23.91 o 
  -6  13   3       24.09       18.66     12.00 o 
  -5  13   3     1895.54     1904.55     38.23 o 
  -4  13   3      774.54      778.15     25.06 o 
  -3  13   3      610.16      605.21     22.29 o 
  -2  13   3      104.60       95.79     11.71 o 
  -1  13   3     1013.23     1044.62     25.18 o 
   0  13   3      194.02      191.14     16.41 o 
   1  13   3     1248.66     1304.99     30.66 o 
   2  13   3       25.95       35.29      9.39 o 
   3  13   3       84.59       85.14     11.00 o 
   4  13   3      784.72      784.32     28.82 o 
   5  13   3     2585.57     2521.27     49.88 o 
   6  13   3      844.61      810.13     46.16 o 
   7  13   3       66.98       43.51     14.59 o 
   8  13   3       24.41       24.63     18.82 o 
   9  13   3      162.27      109.17     34.82 o 
  -9  14   3        6.64       22.22     20.77 o 
  -8  14   3       43.62       34.10     18.35 o 
  -7  14   3      291.96      257.01     26.29 o 
  -6  14   3       25.46       22.01     12.82 o 
  -5  14   3        9.10        1.51     11.49 o 
  -4  14   3      165.34      180.52     16.61 o 
  -3  14   3     1535.05     1496.03     37.00 o 
  -2  14   3      760.40      783.15     25.39 o 
  -1  14   3     1423.44     1528.87     37.67 o 
   0  14   3      207.08      221.81     15.11 o 
   1  14   3      408.43      378.15     18.75 o 
   2  14   3      578.71      582.47     27.98 o 
   3  14   3      484.31      487.09     25.07 o 
   4  14   3        2.86       -8.05     10.59 o 
   5  14   3      166.87      156.70     16.94 o 
   6  14   3      268.05      272.55     26.12 o 
   7  14   3      229.11      257.81     22.41 o 
   8  14   3      228.00      185.31     30.12 o 
  -8  15   3       25.48       25.65     19.99 o 
  -7  15   3        4.55        9.32     16.57 o 
  -6  15   3      124.90      107.54     20.58 o 
  -5  15   3      252.97      219.82     21.29 o 
  -4  15   3     1088.17     1122.33     39.34 o 
  -3  15   3      419.08      417.33     21.35 o 
  -2  15   3        6.93        9.07      8.81 o 
  -1  15   3        3.64        1.00      8.59 o 
   0  15   3      485.63      485.33     21.75 o 
   1  15   3      114.99      113.06     12.99 o 
   2  15   3        7.46        5.67      9.99 o 
   3  15   3       35.24       13.21     10.91 o 
   4  15   3       12.28       10.23     11.51 o 
   5  15   3       80.99       76.74     16.44 o 
   6  15   3        9.78       11.96     14.11 o 
   7  15   3        4.20       12.41     14.72 o 
   8  15   3       57.28       79.56     28.86 o 
  -8  16   3      154.33      109.76     30.17 o 
  -7  16   3      267.76      250.63     32.54 o 
  -6  16   3      599.36      569.78     39.78 o 
  -5  16   3       32.36       18.11     17.61 o 
  -4  16   3      254.57      260.09     20.78 o 
  -3  16   3      248.34      252.83     20.12 o 
  -2  16   3     1002.17     1077.47     29.21 o 
  -1  16   3      577.30      569.86     24.61 o 
   0  16   3      142.47      157.75     15.89 o 
   1  16   3      580.43      552.13     28.39 o 
   2  16   3     2461.92     2419.27     48.65 o 
   3  16   3      666.64      727.94     32.27 o 
   4  16   3      211.75      205.19     19.00 o 
   5  16   3       13.27       23.72     14.82 o 
   6  16   3      500.12      462.71     35.49 o 
   7  16   3      536.95      636.32     41.56 o 
  -7  17   3        6.92       -1.71     21.53 o 
  -6  17   3        2.29       -1.97     19.77 o 
  -5  17   3       54.05       53.23     19.60 o 
  -4  17   3        4.41       21.17     14.73 o 
  -3  17   3      101.54       82.22     12.87 o 
  -2  17   3       83.42       83.77     13.12 o 
  -1  17   3       46.55       39.82     12.30 o 
   0  17   3      101.61       91.73     23.58 o 
   1  17   3       44.51       30.40     13.93 o 
   2  17   3        8.87        9.55     11.78 o 
   3  17   3       28.55       41.23     13.99 o 
   4  17   3       49.25       59.92     15.01 o 
   5  17   3       38.84       18.41     14.91 o 
   6  17   3       56.03        8.56     16.37 o 
  -6  18   3      295.64      327.14     36.34 o 
  -5  18   3       79.55       64.89     19.20 o 
  -4  18   3        5.69        8.17     15.20 o 
  -3  18   3      137.51      119.41     16.35 o 
  -2  18   3      258.01      295.87     21.58 o 
  -1  18   3      115.70      144.72     18.27 o 
   0  18   3       80.67       73.65     15.90 o 
   1  18   3      745.60      752.40     34.65 o 
   2  18   3     1674.55     1803.61     44.58 o 
   3  18   3     1453.64     1459.35     73.30 o 
   4  18   3      221.95      195.05     21.03 o 
   5  18   3        0.46       -7.35     16.80 o 
  -5  19   3      595.94      586.59     44.49 o 
  -4  19   3      857.92      759.57     57.51 o 
  -3  19   3      167.09      175.16     20.97 o 
  -2  19   3       14.33       23.62     16.72 o 
  -1  19   3        6.17       33.71     15.39 o 
   0  19   3       73.26       50.60     16.20 o 
   1  19   3       76.68       37.41     16.01 o 
   2  19   3        0.46       14.20     14.77 o 
   3  19   3       20.45       33.57     15.25 o 
   4  19   3        2.51      -14.41     14.41 o 
  -3  20   3      180.33      243.03     29.66 o 
  -2  20   3      126.09      140.95     23.28 o 
  -1  20   3      174.27      148.81     23.54 o 
   0  20   3      122.52       94.70     19.58 o 
   1  20   3        1.42       -0.69     15.83 o 
   2  20   3        4.41       12.38     16.83 o 
 -12   0   4       19.22       36.42     28.25 o 
 -11   0   4       46.38       62.58     24.87 o 
 -10   0   4      800.68      913.74     52.20 o 
  -9   0   4     2480.99     2438.61     81.73 o 
  -8   0   4     2821.46     2897.21     59.74 o 
  -7   0   4      882.14      805.15     36.00 o 
  -6   0   4      214.72      223.63     20.23 o 
  -5   0   4     4499.92     4432.41     95.49 o 
  -4   0   4     1415.11     1276.14     26.79 o 
  -3   0   4        7.46       11.62      6.07 o 
  -2   0   4       72.92      103.23     11.23 o 
  -1   0   4     3739.60     3527.18     57.52 o 
   0   0   4     6085.25     6260.87     88.08 o 
   1   0   4     9755.81     9709.56    111.12 o 
   2   0   4      186.07      192.07     11.27 o 
   3   0   4     1463.13     1512.81     24.39 o 
   4   0   4     2856.71     2903.43     46.71 o 
   5   0   4    10076.48    10379.75    139.50 o 
   6   0   4     5501.26     5454.79    104.38 o 
   7   0   4      550.01      509.14     53.72 o 
   8   0   4       45.17       23.03     21.77 o 
   9   0   4       42.54       34.39     33.28 o 
  10   0   4      170.62      254.92     42.80 o 
  11   0   4       55.59       15.57     32.53 o 
 -12   1   4       48.66       66.85     22.42 o 
 -11   1   4        2.51       -2.34     15.46 o 
 -10   1   4        0.82        3.66     14.04 o 
  -9   1   4      215.07      221.56     18.55 o 
  -8   1   4      136.98      119.03     11.47 o 
  -7   1   4       88.28       85.23     10.34 o 
  -6   1   4      211.40      207.96     10.50 o 
  -5   1   4       22.27       18.52      6.19 o 
  -4   1   4      256.82      267.03      9.83 o 
  -3   1   4     5482.60     5527.71     49.68 o 
  -2   1   4     6168.39     6141.78     55.76 o 
  -1   1   4     2381.30     2357.69     26.66 o 
   0   1   4     2900.50     2900.63     30.55 o 
   1   1   4      164.40      160.49      7.98 o 
   2   1   4      332.90      410.69     10.09 o 
   3   1   4      187.86      192.33      7.79 o 
   4   1   4        4.28        4.32      4.88 o 
   5   1   4        4.08        8.89      7.19 o 
   6   1   4       78.66       45.94     10.68 o 
   7   1   4        1.03       -6.27     10.80 o 
   8   1   4        0.65       -4.98     14.20 o 
   9   1   4       23.80       15.28     18.27 o 
  10   1   4      193.35      184.30     27.96 o 
  11   1   4       92.78       76.68     25.50 o 
 -12   2   4       89.09       88.01     23.60 o 
 -11   2   4        0.10        2.89     15.77 o 
 -10   2   4      370.16      422.92     23.66 o 
  -9   2   4      242.03      242.43     16.89 o 
  -8   2   4        5.07        1.73      7.89 o 
  -7   2   4       90.13       83.00      9.93 o 
  -6   2   4     1387.20     1364.62     22.29 o 
  -5   2   4     4905.44     4774.08     45.66 o 
  -4   2   4    12327.56    12450.11     94.01 o 
  -3   2   4     7315.08     7155.92     64.61 o 
  -2   2   4     2995.42     3309.27     33.57 o 
  -1   2   4     1348.53     1241.72     29.38 o 
   0   2   4     3723.55     3738.78     37.01 o 
   1   2   4     4579.55     4627.74     46.12 o 
   2   2   4     2023.92     1973.69     24.13 o 
   3   2   4      564.70      631.01     12.91 o 
   4   2   4      589.68      606.15     14.48 o 
   5   2   4     1149.98     1198.80     28.73 o 
   6   2   4      207.29      224.24     16.84 o 
   7   2   4      194.76      197.21     18.36 o 
   8   2   4      818.68      822.99     35.34 o 
   9   2   4     1515.65     1552.85     55.11 o 
  10   2   4      512.54      556.95     41.36 o 
  11   2   4      146.30       99.60     27.29 o 
 -12   3   4      121.91      144.55     26.47 o 
 -11   3   4      671.45      709.06     31.30 o 
 -10   3   4      639.94      696.15     44.52 o 
  -9   3   4       19.21       18.41     10.36 o 
  -8   3   4      288.83      278.83     15.64 o 
  -7   3   4      958.36      961.07     23.32 o 
  -6   3   4     2088.70     1984.26     30.91 o 
  -5   3   4     1483.39     1464.44     23.42 o 
  -4   3   4      106.84      114.59      7.30 o 
  -3   3   4       59.30       65.81      6.47 o 
  -2   3   4     1705.82     1631.52     22.90 o 
  -1   3   4     1640.55     1671.39     27.75 o 
   0   3   4     1039.13     1110.72     17.16 o 
   1   3   4      824.09      846.28     15.61 o 
   2   3   4    12479.93    12611.35    113.40 o 
   3   3   4     2759.90     2700.19     31.75 o 
   4   3   4     1379.11     1364.71     30.06 o 
   5   3   4      227.32      232.78     13.48 o 
   6   3   4      171.60      193.13     20.86 o 
   7   3   4      142.67      159.70     16.31 o 
   8   3   4      224.58      253.04     20.73 o 
   9   3   4      152.56      112.41     22.86 o 
  10   3   4       18.22       19.27     20.90 o 
  11   3   4       14.05       32.70     24.07 o 
 -12   4   4       18.87       24.41     25.10 o 
 -11   4   4        5.21       -3.59     13.74 o 
 -10   4   4      141.54      150.52     17.05 o 
  -9   4   4      298.31      277.57     19.33 o 
  -8   4   4     1206.25     1244.33     29.47 o 
  -7   4   4      338.83      334.90     24.61 o 
  -6   4   4      216.65      226.29     12.76 o 
  -5   4   4       18.33        9.95      6.47 o 
  -4   4   4       52.93       54.17      7.91 o 
  -3   4   4      367.20      328.25     11.53 o 
  -2   4   4      539.09      522.48     14.47 o 
  -1   4   4     2828.63     2825.30     31.75 o 
   0   4   4     2199.94     2142.43     27.49 o 
   1   4   4     1342.36     1399.84     20.85 o 
   2   4   4       15.33       19.72      6.36 o 
   3   4   4       49.39       54.95      6.55 o 
   4   4   4     2276.17     2198.59     31.72 o 
   5   4   4     1758.14     1656.89     28.16 o 
   6   4   4        4.19        2.52      8.78 o 
   7   4   4        5.46        0.25     10.56 o 
   8   4   4       72.91       61.84     14.68 o 
   9   4   4       27.00       20.75     14.34 o 
  10   4   4       14.19        3.50     19.50 o 
  11   4   4        2.10       20.64     42.36 o 
 -11   5   4       56.38       50.23     17.60 o 
 -10   5   4      119.90      157.37     17.53 o 
  -9   5   4       11.37       -3.53     10.52 o 
  -8   5   4      788.99      785.83     27.11 o 
  -7   5   4     2360.12     2381.58     44.51 o 
  -6   5   4     2905.13     3016.47     43.28 o 
  -5   5   4      360.46      354.86     20.21 o 
  -4   5   4        7.53       -2.00      5.74 o 
  -3   5   4      251.24      226.81     11.39 o 
  -2   5   4     5503.81     5071.27     47.74 o 
  -1   5   4     7814.57     7671.48     64.94 o 
   0   5   4      417.61      419.00     11.66 o 
   1   5   4      874.06      926.88     20.80 o 
   2   5   4     2037.63     1935.03     30.63 o 
   3   5   4     1516.08     1555.35     25.87 o 
   4   5   4      242.08      264.63     12.81 o 
   5   5   4      133.99       99.69     10.67 o 
   6   5   4      322.53      358.16     18.99 o 
   7   5   4     1219.17     1242.36     34.79 o 
   8   5   4      976.24      995.42     35.28 o 
   9   5   4      243.31      204.11     23.83 o 
  10   5   4       75.09       77.14     20.98 o 
 -11   6   4       28.85        4.71     16.38 o 
 -10   6   4       88.71       99.79     16.05 o 
  -9   6   4      145.55      143.89     16.01 o 
  -8   6   4       38.19       21.55     10.21 o 
  -7   6   4       20.90       18.91      8.88 o 
  -6   6   4       53.93       59.34      9.54 o 
  -5   6   4      121.37      120.88     12.05 o 
  -4   6   4        7.97        1.65      5.98 o 
  -3   6   4       30.15       30.07      6.15 o 
  -2   6   4        0.69       -0.73      4.93 o 
  -1   6   4      127.24      119.54      7.99 o 
   0   6   4      283.97      302.05     10.78 o 
   1   6   4      582.61      587.15     18.44 o 
   2   6   4      348.20      375.79     18.41 o 
   3   6   4       81.54      101.98      9.72 o 
   4   6   4      103.23      107.41     11.76 o 
   5   6   4      488.22      499.01     19.32 o 
   6   6   4       22.52        8.86      9.00 o 
   7   6   4       18.02       15.35     11.99 o 
   8   6   4      114.81      113.33     16.91 o 
   9   6   4       32.57       23.22     15.44 o 
  10   6   4        5.01       -9.51     16.23 o 
 -11   7   4      793.48      784.82     40.85 o 
 -10   7   4      455.82      503.57     33.04 o 
  -9   7   4        0.21       -6.54     10.96 o 
  -8   7   4      318.35      296.82     20.31 o 
  -7   7   4     1382.96     1410.10     31.08 o 
  -6   7   4      358.45      379.11     21.57 o 
  -5   7   4      459.50      425.62     17.31 o 
  -4   7   4      608.05      635.72     19.96 o 
  -3   7   4      343.20      308.23     13.04 o 
  -2   7   4     1107.01     1041.65     20.09 o 
  -1   7   4       72.44       53.24      7.40 o 
   0   7   4       34.73       35.03      6.65 o 
   1   7   4      189.59      160.54     10.38 o 
   2   7   4     2612.34     2461.20     34.76 o 
   3   7   4     3743.01     3676.63     49.04 o 
   4   7   4     1087.21     1008.86     24.51 o 
   5   7   4      441.82      456.65     19.23 o 
   6   7   4      392.94      408.07     19.41 o 
   7   7   4      590.29      553.00     27.73 o 
   8   7   4     1216.83     1289.16     71.36 o 
   9   7   4      270.11      243.16     26.52 o 
  10   7   4        0.44       -5.47     19.93 o 
 -11   8   4       28.86       47.28     21.85 o 
 -10   8   4       28.36       41.30     15.55 o 
  -9   8   4       39.74       46.83     13.63 o 
  -8   8   4      315.41      313.78     19.98 o 
  -7   8   4      390.21      400.89     20.86 o 
  -6   8   4       29.90       27.26      9.04 o 
  -5   8   4     1354.26     1318.43     27.69 o 
  -4   8   4      722.36      713.64     20.69 o 
  -3   8   4      312.42      316.28     18.37 o 
  -2   8   4       54.76       38.27      8.12 o 
  -1   8   4     2181.69     2165.24     50.20 o 
   0   8   4     1740.68     1780.85     55.70 o 
   1   8   4     1500.69     1304.62     24.50 o 
   2   8   4     1569.37     1519.30     34.89 o 
   3   8   4       19.21       13.85      7.27 o 
   4   8   4       27.92       15.35      7.91 o 
   5   8   4      118.67      135.81     13.01 o 
   6   8   4      177.72      169.40     16.48 o 
   7   8   4       37.72       39.99     12.84 o 
   8   8   4       46.22       28.35     16.56 o 
   9   8   4      317.93      390.91     35.14 o 
  10   8   4      111.56       94.61     26.35 o 
 -11   9   4      137.53      161.72     35.92 o 
 -10   9   4      158.34      119.94     19.24 o 
  -9   9   4      336.72      326.53     22.39 o 
  -8   9   4       46.20       54.18     13.13 o 
  -7   9   4       71.89       74.85     13.02 o 
  -6   9   4      128.79      149.78     13.06 o 
  -5   9   4       10.39       10.98      8.13 o 
  -4   9   4       15.87       10.80      7.37 o 
  -3   9   4       16.56        9.94      6.16 o 
  -2   9   4      470.94      477.02     17.34 o 
  -1   9   4     1178.27     1198.91     24.56 o 
   0   9   4       12.61        4.80      6.73 o 
   1   9   4      777.85      794.81     20.54 o 
   2   9   4      575.35      554.26     28.51 o 
   3   9   4      283.85      278.13     15.64 o 
   4   9   4       72.46       63.62      9.90 o 
   5   9   4       89.08       76.56     11.30 o 
   6   9   4       58.42       61.35     12.00 o 
   7   9   4      266.23      242.21     19.68 o 
   8   9   4      201.31      187.79     23.03 o 
   9   9   4       40.31       16.26     20.55 o 
 -10  10   4        6.68       14.89     16.77 o 
  -9  10   4      217.86      205.90     21.53 o 
  -8  10   4      480.94      476.45     26.40 o 
  -7  10   4       23.63       21.97     11.13 o 
  -6  10   4      234.72      224.99     15.54 o 
  -5  10   4     1313.36     1339.00     29.46 o 
  -4  10   4     2429.89     2341.54     40.51 o 
  -3  10   4     1822.31     1796.07     29.87 o 
  -2  10   4      245.63      253.25     14.12 o 
  -1  10   4      766.47      734.23     20.86 o 
   0  10   4     1407.46     1377.65     30.24 o 
   1  10   4      951.54      995.42     26.60 o 
   2  10   4     1116.83     1082.72     24.04 o 
   3  10   4       64.58       75.80     10.48 o 
   4  10   4      873.95      882.28     26.11 o 
   5  10   4      497.36      513.89     22.31 o 
   6  10   4       24.79       31.16     11.31 o 
   7  10   4       81.48       72.53     17.51 o 
   8  10   4      628.06      635.17     36.45 o 
   9  10   4      333.86      340.36     35.34 o 
 -10  11   4        2.62        4.09     19.49 o 
  -9  11   4        0.09      -11.37     14.12 o 
  -8  11   4        5.76       12.46     13.18 o 
  -7  11   4       37.20       22.60     12.53 o 
  -6  11   4        4.66        1.46      9.24 o 
  -5  11   4        0.58        6.75      8.47 o 
  -4  11   4      240.75      226.66     14.70 o 
  -3  11   4      367.78      381.85     17.51 o 
  -2  11   4       70.57       80.18     10.21 o 
  -1  11   4     1177.19     1129.90     25.50 o 
   0  11   4     1427.17     1392.81     31.45 o 
   1  11   4      322.44      331.67     19.96 o 
   2  11   4      340.79      322.64     17.04 o 
   3  11   4      125.80      111.14     12.10 o 
   4  11   4      275.93      264.51     17.09 o 
   5  11   4      104.46      110.11     17.42 o 
   6  11   4       35.26       31.38     11.67 o 
   7  11   4        0.97        1.71     12.47 o 
   8  11   4      149.47      162.82     24.10 o 
   9  11   4      159.85      179.47     30.46 o 
  -9  12   4      418.65      541.35     46.39 o 
  -8  12   4      582.05      595.36     32.40 o 
  -7  12   4      495.43      437.29     25.82 o 
  -6  12   4      304.31      280.91     21.84 o 
  -5  12   4      178.10      165.61     14.97 o 
  -4  12   4     1315.13     1283.49     31.40 o 
  -3  12   4      229.02      206.81     13.98 o 
  -2  12   4      163.06      163.36     13.04 o 
  -1  12   4      683.79      692.76     24.95 o 
   0  12   4      206.80      215.42     16.26 o 
   1  12   4      254.44      267.03     17.38 o 
   2  12   4       48.09       52.80     10.16 o 
   3  12   4      347.79      328.67     18.22 o 
   4  12   4     1544.86     1626.03     35.54 o 
   5  12   4     2976.80     2958.32     50.86 o 
   6  12   4     1430.00     1454.71     40.24 o 
   7  12   4      233.97      215.05     21.20 o 
   8  12   4        1.67      -12.12     17.15 o 
  -9  13   4        0.05      -18.33     18.53 o 
  -8  13   4      123.77      145.40     19.37 o 
  -7  13   4      394.17      408.53     32.24 o 
  -6  13   4      267.96      264.48     20.65 o 
  -5  13   4       76.35       63.67     13.45 o 
  -4  13   4      322.31      319.72     23.45 o 
  -3  13   4      180.12      161.67     14.87 o 
  -2  13   4      392.14      384.73     19.98 o 
  -1  13   4     1271.73     1329.10     33.18 o 
   0  13   4      414.80      425.01     21.21 o 
   1  13   4       19.44       10.36      9.21 o 
   2  13   4      158.50      141.73     13.25 o 
   3  13   4      187.64      177.60     14.90 o 
   4  13   4       43.49       28.88     11.42 o 
   5  13   4      141.13       86.26     15.15 o 
   6  13   4      105.60       96.56     19.87 o 
   7  13   4      248.72      274.95     22.93 o 
   8  13   4       86.26       68.72     29.77 o 
  -8  14   4       86.29       76.32     20.22 o 
  -7  14   4        3.16        2.29     15.33 o 
  -6  14   4      355.53      357.85     26.18 o 
  -5  14   4     1355.54     1384.75     54.49 o 
  -4  14   4      664.32      610.55     37.57 o 
  -3  14   4      142.93      132.85     14.05 o 
  -2  14   4      421.11      414.91     21.12 o 
  -1  14   4       57.08       40.89     10.09 o 
   0  14   4      525.00      510.82     23.81 o 
   1  14   4      414.19      486.78     32.60 o 
   2  14   4      166.07      162.40     14.59 o 
   3  14   4        0.11       11.65     10.06 o 
   4  14   4       34.52       22.91     11.75 o 
   5  14   4      171.91      141.17     19.24 o 
   6  14   4      249.63      187.62     19.77 o 
   7  14   4       38.32       42.59     16.56 o 
  -8  15   4       33.54       28.89     21.91 o 
  -7  15   4      147.86      188.17     26.54 o 
  -6  15   4      248.72      233.21     30.34 o 
  -5  15   4      506.98      490.76     30.12 o 
  -4  15   4        6.54       -7.86     11.24 o 
  -3  15   4      476.54      436.45     22.91 o 
  -2  15   4      810.19      797.77     29.94 o 
  -1  15   4      231.37      242.57     17.66 o 
   0  15   4      115.48      111.50     14.44 o 
   1  15   4     1293.29     1288.06     35.41 o 
   2  15   4     1883.54     1924.37     42.05 o 
   3  15   4     1267.83     1346.16     45.85 o 
   4  15   4      377.09      380.38     23.74 o 
   5  15   4       12.17       15.38     14.73 o 
   6  15   4      102.73      100.88     19.44 o 
   7  15   4      367.77      354.08     33.30 o 
  -7  16   4       86.66       69.70     23.68 o 
  -6  16   4      287.19      290.58     29.89 o 
  -5  16   4       52.28       21.25     15.68 o 
  -4  16   4       17.46       26.53     13.61 o 
  -3  16   4       35.20       40.60     12.64 o 
  -2  16   4      130.95      110.42     14.91 o 
  -1  16   4      284.52      266.29     18.70 o 
   0  16   4       31.48       25.29     11.97 o 
   1  16   4       13.81       12.35     11.13 o 
   2  16   4       20.70       12.89     12.03 o 
   3  16   4       17.99        3.04     12.52 o 
   4  16   4      229.97      232.68     21.01 o 
   5  16   4      190.89      204.65     20.81 o 
   6  16   4      169.43      129.71     26.34 o 
  -6  17   4      582.83      541.06     38.95 o 
  -5  17   4       48.86       65.88     21.06 o 
  -4  17   4      132.61      101.46     17.78 o 
  -3  17   4     1101.59     1263.34     36.30 o 
  -2  17   4     2018.69     2076.65     61.04 o 
  -1  17   4     2302.56     2302.60     46.33 o 
   0  17   4     1008.34     1061.45     35.71 o 
   1  17   4       11.44       11.52     13.63 o 
   2  17   4      496.34      543.75     37.51 o 
   3  17   4      218.57      205.35     20.17 o 
   4  17   4        3.00        5.37     14.09 o 
   5  17   4       50.12       56.59     20.31 o 
  -5  18   4       15.89        9.79     20.22 o 
  -4  18   4        0.58       -1.95     14.67 o 
  -3  18   4       95.04       67.26     15.24 o 
  -2  18   4       58.49       62.81     14.56 o 
  -1  18   4       10.05       12.40     13.61 o 
   0  18   4       26.71       20.56     15.03 o 
   1  18   4        1.59       -8.33     13.52 o 
   2  18   4       35.37       28.06     16.23 o 
   3  18   4       22.25       11.90     14.61 o 
   4  18   4      207.58      219.87     26.81 o 
  -4  19   4        3.24      -12.38     23.69 o 
  -3  19   4       55.28       32.00     15.81 o 
  -2  19   4      260.88      253.39     25.26 o 
  -1  19   4      292.70      261.00     24.34 o 
   0  19   4        2.14       12.76     15.31 o 
   1  19   4      448.00      545.02     33.32 o 
   2  19   4      676.55      667.21     36.09 o 
   3  19   4      501.56      495.72     49.17 o 
 -11   1   5       18.93        8.51     20.00 o 
 -10   1   5       82.53       91.28     20.97 o 
  -9   1   5      537.48      627.37     26.50 o 
  -8   1   5      210.80      219.05     14.73 o 
  -7   1   5       30.85       27.64      8.74 o 
  -6   1   5      481.81      502.98     16.44 o 
  -5   1   5     5179.19     5125.27     52.51 o 
  -4   1   5     6043.44     5854.59     65.01 o 
  -3   1   5     3539.18     3416.82     46.58 o 
  -2   1   5      357.48      356.96     12.48 o 
  -1   1   5       43.24       48.05      5.94 o 
   0   1   5     1749.27     1731.39     23.64 o 
   1   1   5     6460.22     6487.54     62.87 o 
   2   1   5     1859.82     1864.12     35.80 o 
   3   1   5        3.26        6.48      6.41 o 
   4   1   5     1025.80     1082.88     24.52 o 
   5   1   5     2557.41     2759.17     46.97 o 
   6   1   5     1641.89     1664.90     47.94 o 
   7   1   5       35.30       31.68     16.33 o 
   8   1   5      367.29      439.45     40.02 o 
   9   1   5      526.37      575.37     58.21 o 
  10   1   5      382.72      392.73     37.47 o 
 -11   2   5      298.76      324.75     31.35 o 
 -10   2   5      368.16      371.38     30.86 o 
  -9   2   5       85.55       69.89     13.64 o 
  -8   2   5        6.43        4.52      9.75 o 
  -7   2   5      130.93      141.22     12.46 o 
  -6   2   5      141.90      157.14     12.47 o 
  -5   2   5      410.09      406.08     14.22 o 
  -4   2   5        0.11       -4.59      5.34 o 
  -3   2   5     1452.65     1428.71     23.38 o 
  -2   2   5      258.20      253.08     11.16 o 
  -1   2   5       15.98        2.21      4.73 o 
   0   2   5      202.06      221.38     10.75 o 
   1   2   5     3841.80     3826.74     42.75 o 
   2   2   5     2854.84     2862.54     42.51 o 
   3   2   5     2035.98     2050.08     33.73 o 
   4   2   5     1216.15     1231.50     30.29 o 
   5   2   5        0.03        3.27      9.16 o 
   6   2   5        1.08       -6.23     10.63 o 
   7   2   5       59.22       72.31     18.94 o 
   8   2   5      236.27      235.22     27.20 o 
   9   2   5       33.22       14.53     19.92 o 
  10   2   5       57.92       59.87     24.70 o 
 -11   3   5       17.38       17.52     19.18 o 
 -10   3   5      117.16      122.67     18.53 o 
  -9   3   5      789.21      839.38     30.18 o 
  -8   3   5     1498.58     1574.29     40.40 o 
  -7   3   5     1151.88     1149.55     28.35 o 
  -6   3   5       55.18       43.79      8.73 o 
  -5   3   5      282.52      292.29     14.81 o 
  -4   3   5      853.08      924.22     21.41 o 
  -3   3   5      982.87      981.70     19.48 o 
  -2   3   5       19.27       18.79      5.76 o 
  -1   3   5     1232.50     1215.23     24.01 o 
   0   3   5     1024.06     1033.90     20.60 o 
   1   3   5     1064.26     1006.92     19.32 o 
   2   3   5      486.67      489.21     26.06 o 
   3   3   5        9.36        2.03      6.19 o 
   4   3   5     2316.67     2278.29     51.85 o 
   5   3   5     3102.97     3045.23     57.36 o 
   6   3   5      258.20      270.94     20.81 o 
   7   3   5      263.13      274.62     38.49 o 
   8   3   5       15.44       -9.68     19.64 o 
   9   3   5       29.29       -3.85     22.83 o 
  10   3   5       93.09       92.46     30.57 o 
 -11   4   5      246.24      244.46     26.95 o 
 -10   4   5      274.60      261.53     21.04 o 
  -9   4   5       10.50       11.65     11.74 o 
  -8   4   5      247.81      274.99     17.57 o 
  -7   4   5      522.08      492.01     20.62 o 
  -6   4   5      539.50      551.69     20.33 o 
  -5   4   5       64.83       53.89      8.69 o 
  -4   4   5      485.13      433.64     16.48 o 
  -3   4   5     2598.36     2539.08     36.04 o 
  -2   4   5     4490.87     4496.18     46.91 o 
  -1   4   5     4878.59     4793.49     48.58 o 
   0   4   5      879.79      912.47     20.26 o 
   1   4   5     1198.53     1241.25     30.73 o 
   2   4   5     2427.92     2442.27     39.31 o 
   3   4   5     1104.36     1101.52     30.97 o 
   4   4   5      140.27      130.58     11.17 o 
   5   4   5      363.52      405.67     27.10 o 
   6   4   5       14.56       21.72     12.06 o 
   7   4   5      859.50      874.08     65.78 o 
   8   4   5      212.29      204.29     31.45 o 
   9   4   5        4.01       13.97     23.97 o 
  10   4   5      210.50      219.98     41.44 o 
 -11   5   5       32.91       38.63     19.37 o 
 -10   5   5       48.23       38.69     14.85 o 
  -9   5   5       38.16       22.12     12.25 o 
  -8   5   5      147.76      145.24     16.56 o 
  -7   5   5      134.99      122.26     13.00 o 
  -6   5   5        5.46       -2.74      7.54 o 
  -5   5   5      544.53      533.06     19.20 o 
  -4   5   5       27.75       29.88     11.06 o 
  -3   5   5      263.61      238.12     13.79 o 
  -2   5   5       83.86       93.25      8.29 o 
  -1   5   5      589.19      633.77     15.83 o 
   0   5   5      408.88      447.19     19.01 o 
   1   5   5      532.88      501.59     17.04 o 
   2   5   5      843.42      902.75     23.78 o 
   3   5   5       78.12       77.32      9.66 o 
   4   5   5      341.62      325.43     17.67 o 
   5   5   5      347.62      356.48     21.19 o 
   6   5   5        0.17       -3.71     11.72 o 
   7   5   5      157.88      172.51     20.12 o 
   8   5   5       24.86        1.35     14.88 o 
   9   5   5       76.57       44.20     26.59 o 
  10   5   5       23.45       21.47     27.70 o 
 -11   6   5      460.42      565.97     36.58 o 
 -10   6   5      326.46      385.60     24.99 o 
  -9   6   5        1.14       -5.94     11.62 o 
  -8   6   5      198.30      162.74     16.22 o 
  -7   6   5     1301.92     1394.46     31.62 o 
  -6   6   5     1261.97     1345.14     29.76 o 
  -5   6   5      731.56      690.92     22.21 o 
  -4   6   5      709.19      669.65     30.79 o 
  -3   6   5        6.55        3.78      6.11 o 
  -2   6   5     1533.38     1458.44     25.00 o 
  -1   6   5      988.25      951.40     20.66 o 
   0   6   5        3.08       10.98      6.59 o 
   1   6   5      801.26      718.38     25.01 o 
   2   6   5     2439.15     2511.59     41.79 o 
   3   6   5     2126.87     2226.04     36.88 o 
   4   6   5     1094.12     1120.28     29.70 o 
   5   6   5       76.00       59.54     11.04 o 
   6   6   5      463.41      476.01     33.47 o 
   7   6   5      703.29      749.51     35.43 o 
   8   6   5     1247.98     1361.98     56.43 o 
   9   6   5      244.20      258.97     49.39 o 
 -11   7   5        2.05       -7.91     29.50 o 
 -10   7   5       36.41       50.24     15.47 o 
  -9   7   5       79.69       63.39     14.08 o 
  -8   7   5        4.63        9.39     11.05 o 
  -7   7   5      306.05      296.58     18.00 o 
  -6   7   5      539.62      531.70     21.32 o 
  -5   7   5      793.68      809.17     23.89 o 
  -4   7   5     1384.05     1341.68     27.72 o 
  -3   7   5       50.34       38.78      7.72 o 
  -2   7   5      196.03      192.07     12.23 o 
  -1   7   5       21.10        6.32      7.04 o 
   0   7   5     1155.23     1151.83     25.09 o 
   1   7   5      204.01      198.38     13.04 o 
   2   7   5      446.32      413.89     20.52 o 
   3   7   5      432.54      471.67     19.07 o 
   4   7   5       43.48       35.73      9.03 o 
   5   7   5       58.29       45.58     10.71 o 
   6   7   5        5.86        6.37     13.10 o 
   7   7   5      158.05      157.67     20.56 o 
   8   7   5      241.46      240.97     39.17 o 
   9   7   5      143.72      181.65     25.31 o 
 -10   8   5        5.86        4.99     14.37 o 
  -9   8   5       10.81        9.05     12.87 o 
  -8   8   5      217.54      222.80     18.55 o 
  -7   8   5      429.91      371.84     31.02 o 
  -6   8   5      309.34      331.85     17.98 o 
  -5   8   5       52.77       69.23     10.74 o 
  -4   8   5       58.31       59.56      9.48 o 
  -3   8   5      989.45      935.63     21.98 o 
  -2   8   5     3356.70     3278.24     44.71 o 
  -1   8   5     3737.16     3685.21     56.81 o 
   0   8   5     1093.51      984.97     27.95 o 
   1   8   5      187.19      197.77     13.23 o 
   2   8   5      142.78      137.92     11.37 o 
   3   8   5      317.77      352.44     22.27 o 
   4   8   5       62.48       59.01     10.66 o 
   5   8   5       13.10       14.35      9.74 o 
   6   8   5      121.81      106.91     14.82 o 
   7   8   5      202.43      202.22     22.17 o 
   8   8   5       35.95       57.20     18.88 o 
   9   8   5        0.72       20.78     19.22 o 
 -10   9   5      318.13      377.54     25.81 o 
  -9   9   5      609.86      586.93     31.54 o 
  -8   9   5     1419.84     1464.48     38.63 o 
  -7   9   5     1023.52     1092.47     30.87 o 
  -6   9   5        2.96        2.50      8.98 o 
  -5   9   5       31.91       48.40      9.96 o 
  -4   9   5      247.32      247.57     15.12 o 
  -3   9   5       63.99       71.00      9.93 o 
  -2   9   5        2.10        3.05      6.93 o 
  -1   9   5      842.70      816.17     29.45 o 
   0   9   5      808.51      806.23     25.31 o 
   1   9   5      192.68      182.91     20.99 o 
   2   9   5       24.07       25.35      8.16 o 
   3   9   5     1066.47     1057.65     27.70 o 
   4   9   5     1572.96     1590.77     48.54 o 
   5   9   5     1633.76     1774.28     37.57 o 
   6   9   5      747.70      760.90     36.80 o 
   7   9   5      245.10      290.62     31.99 o 
   8   9   5        1.15      -11.17     16.22 o 
   9   9   5       16.93       -2.59     21.06 o 
 -10  10   5      245.41      230.55     25.06 o 
  -9  10   5        0.29        6.66     13.66 o 
  -8  10   5        3.56        7.18     12.32 o 
  -7  10   5       43.74       42.90     12.66 o 
  -6  10   5      193.45      178.47     16.03 o 
  -5  10   5      309.54      316.24     23.39 o 
  -4  10   5       80.68       51.49     10.56 o 
  -3  10   5      210.42      219.45     14.68 o 
  -2  10   5      108.45       85.18     10.37 o 
  -1  10   5       31.00       26.79      9.18 o 
   0  10   5      298.98      271.82     16.79 o 
   1  10   5      485.37      510.82     22.04 o 
   2  10   5     1516.02     1517.62     31.93 o 
   3  10   5       19.33       22.11      9.31 o 
   4  10   5       31.88        3.85      9.59 o 
   5  10   5       69.77       66.25     15.19 o 
   6  10   5       14.63       24.13     12.14 o 
   7  10   5      119.70      153.38     20.29 o 
   8  10   5      109.36       89.89     23.95 o 
  -9  11   5       87.46       76.54     18.04 o 
  -8  11   5      341.49      327.05     23.54 o 
  -7  11   5      121.20       95.61     15.02 o 
  -6  11   5      210.59      226.76     16.98 o 
  -5  11   5     1676.85     1725.99     44.08 o 
  -4  11   5     2421.64     2430.90     44.30 o 
  -3  11   5     1226.43     1180.07     28.83 o 
  -2  11   5       13.44       16.98      8.83 o 
  -1  11   5      231.39      259.32     17.31 o 
   0  11   5      669.99      668.19     24.97 o 
   1  11   5      715.13      749.12     27.95 o 
   2  11   5     1045.49     1064.52     37.76 o 
   3  11   5      255.25      199.53     15.06 o 
   4  11   5      596.61      668.49     26.00 o 
   5  11   5      420.60      470.16     23.57 o 
   6  11   5       21.37       24.55     12.49 o 
   7  11   5      131.96       83.18     16.95 o 
   8  11   5      135.74      127.79     26.23 o 
  -9  12   5        1.71      -15.39     15.39 o 
  -8  12   5       22.61        6.28     14.98 o 
  -7  12   5      134.81      153.37     19.14 o 
  -6  12   5       17.88       16.84     11.77 o 
  -5  12   5      167.15      127.00     14.88 o 
  -4  12   5      136.17      117.55     14.04 o 
  -3  12   5      199.33      193.11     15.22 o 
  -2  12   5       24.28       25.45      9.46 o 
  -1  12   5      270.29      248.63     18.87 o 
   0  12   5        4.13        5.54      9.09 o 
   1  12   5       23.15       32.97     10.58 o 
   2  12   5      278.52      253.04     17.87 o 
   3  12   5      208.51      164.77     15.84 o 
   4  12   5       35.99       45.89     13.18 o 
   5  12   5       18.63       14.57     11.40 o 
   6  12   5        2.48       11.66     12.60 o 
   7  12   5       71.40       74.74     19.00 o 
  -8  13   5      400.42      367.24     30.04 o 
  -7  13   5       30.63        3.62     14.49 o 
  -6  13   5        2.02       -5.26     12.90 o 
  -5  13   5      233.14      220.98     17.96 o 
  -4  13   5     1083.94     1080.39     32.24 o 
  -3  13   5      128.74      123.37     13.65 o 
  -2  13   5      304.51      281.51     18.29 o 
  -1  13   5        2.08        7.44      9.99 o 
   0  13   5      621.66      598.95     26.20 o 
   1  13   5      599.99      612.23     26.64 o 
   2  13   5      223.90      224.75     18.29 o 
   3  13   5      135.35      115.68     14.06 o 
   4  13   5      372.11      404.28     22.26 o 
   5  13   5      646.46      666.53     33.25 o 
   6  13   5      429.52      401.27     26.41 o 
   7  13   5       14.58       18.68     22.43 o 
  -8  14   5        2.19       -0.71     17.83 o 
  -7  14   5      121.57       92.24     19.82 o 
  -6  14   5      582.87      536.73     31.91 o 
  -5  14   5       66.75       34.16     14.05 o 
  -4  14   5        4.38       18.41     12.07 o 
  -3  14   5      206.53      239.00     19.81 o 
  -2  14   5     1175.48     1277.99     36.07 o 
  -1  14   5      462.05      409.08     33.09 o 
   0  14   5      219.32      211.31     26.79 o 
   1  14   5       61.51       39.22     12.57 o 
   2  14   5      362.67      361.63     22.90 o 
   3  14   5      379.43      399.19     22.30 o 
   4  14   5      319.61      328.48     21.31 o 
   5  14   5      107.73      117.14     19.27 o 
   6  14   5        6.03       13.15     16.05 o 
  -7  15   5       59.49       47.41     19.38 o 
  -6  15   5       11.97        0.84     17.06 o 
  -5  15   5      156.07      114.79     18.38 o 
  -4  15   5       43.27       51.33     14.44 o 
  -3  15   5       20.77       10.49     11.91 o 
  -2  15   5      175.37      122.53     16.36 o 
  -1  15   5      107.12      116.57     16.62 o 
   0  15   5      243.84      269.54     20.53 o 
   1  15   5      737.77      719.94     39.34 o 
   2  15   5      222.65      251.18     20.88 o 
   3  15   5       28.15       23.78     12.28 o 
   4  15   5       11.37        7.40     12.58 o 
   5  15   5       94.64       71.28     16.64 o 
   6  15   5      122.76      155.47     28.76 o 
  -6  16   5      376.86      336.93     39.94 o 
  -5  16   5      681.43      625.24     31.97 o 
  -4  16   5        5.65       12.24     15.21 o 
  -3  16   5      392.67      340.28     23.66 o 
  -2  16   5      900.44      957.97     35.18 o 
  -1  16   5     1199.99     1211.95     45.13 o 
   0  16   5       78.32       73.89     14.73 o 
   1  16   5      118.15      142.57     17.42 o 
   2  16   5      711.33      774.77     44.77 o 
   3  16   5      566.03      570.97     30.23 o 
   4  16   5      112.44      105.58     18.05 o 
   5  16   5        0.02      -14.44     17.47 o 
  -5  17   5       26.12       25.49     18.05 o 
  -4  17   5        2.28        1.76     15.28 o 
  -3  17   5       25.06       32.58     14.56 o 
  -2  17   5       23.58       15.56     13.01 o 
  -1  17   5      152.75      150.22     17.93 o 
   0  17   5       77.83       71.86     16.04 o 
   1  17   5        0.02      -13.10     13.10 o 
   2  17   5       21.62       31.18     15.57 o 
   3  17   5        1.03       -5.26     14.79 o 
   4  17   5        3.27       -5.90     18.43 o 
  -4  18   5       14.18        1.09     20.32 o 
  -3  18   5      141.36      172.32     19.22 o 
  -2  18   5      456.80      505.03     28.94 o 
  -1  18   5      435.92      447.89     36.08 o 
   0  18   5       66.28       38.59     15.02 o 
   1  18   5      309.63      274.73     26.06 o 
   2  18   5      522.82      449.46     35.42 o 
 -11   0   6        0.02      -32.10     51.12 o 
 -10   0   6      360.25      449.68     55.94 o 
  -9   0   6      749.93      786.75     55.95 o 
  -8   0   6     1041.74     1167.38     62.28 o 
  -7   0   6      626.86      667.68     43.21 o 
  -6   0   6      703.24      745.53     31.11 o 
  -5   0   6      101.03      123.27     21.73 o 
  -4   0   6     2897.31     2884.27     61.50 o 
  -3   0   6      812.97      876.57     37.04 o 
  -2   0   6      267.76      242.04     19.14 o 
  -1   0   6       19.18       10.52      9.55 o 
   0   0   6      335.62      339.53     21.03 o 
   1   0   6      208.15      194.22     17.45 o 
   2   0   6      167.48      209.03     21.99 o 
   3   0   6     1628.81     1615.04     66.53 o 
   4   0   6     3170.69     3164.55    145.62 o 
   5   0   6     3143.41     3283.44    156.41 o 
   6   0   6     1887.74     2190.51    133.28 o 
   7   0   6      322.97      280.30     63.32 o 
   8   0   6        1.19      -35.86     35.86 o 
   9   0   6      167.99      213.89     69.22 o 
 -11   1   6        0.45       33.74     38.89 o 
 -10   1   6       24.47       33.23     24.95 o 
  -9   1   6       66.18       60.83     17.58 o 
  -8   1   6        0.45        3.33     12.95 o 
  -7   1   6       12.41        9.37      9.85 o 
  -6   1   6      123.34      107.02     12.35 o 
  -5   1   6      209.99      198.32     13.18 o 
  -4   1   6     2070.94     1955.76     37.51 o 
  -3   1   6      442.35      463.34     19.49 o 
  -2   1   6      767.84      745.40     24.64 o 
  -1   1   6      451.14      439.04     16.96 o 
   0   1   6      769.83      797.35     23.08 o 
   1   1   6       98.13      118.05     11.38 o 
   2   1   6      139.24      157.49     19.45 o 
   3   1   6       45.71       53.85     13.59 o 
   4   1   6       32.31       21.94     22.79 o 
   5   1   6      110.78       97.93     40.61 o 
   6   1   6       47.35       44.39     20.88 o 
   7   1   6        0.96      -19.31     19.31 o 
   8   1   6      114.07       87.70     38.84 o 
   9   1   6       45.72       40.94     37.46 o 
 -11   2   6       83.80       73.16     43.49 o 
 -10   2   6       85.35       56.67     21.02 o 
  -9   2   6      117.22      129.11     19.42 o 
  -8   2   6      518.56      530.17     24.63 o 
  -7   2   6       56.58       44.03     11.72 o 
  -6   2   6       60.76       55.98     10.62 o 
  -5   2   6     1862.41     1936.99     36.74 o 
  -4   2   6      510.48      539.26     18.74 o 
  -3   2   6      236.99      198.52     14.04 o 
  -2   2   6      304.15      338.14     13.86 o 
  -1   2   6      170.47      137.51      9.81 o 
   0   2   6     1127.37     1178.92     22.61 o 
   1   2   6     3299.99     3391.33     49.25 o 
   2   2   6     2263.21     2246.30     51.85 o 
   3   2   6      208.64      194.35     16.99 o 
   4   2   6      135.91      116.59     17.28 o 
   5   2   6      304.06      305.09     30.49 o 
   6   2   6      196.80      191.74     27.71 o 
   7   2   6       36.33       51.21     22.98 o 
   8   2   6       86.90      106.23     33.73 o 
   9   2   6       64.97       34.87     27.12 o 
 -10   3   6      331.21      337.40     28.77 o 
  -9   3   6        2.26       -3.71     11.47 o 
  -8   3   6      170.25      156.11     15.21 o 
  -7   3   6      329.60      386.38     19.88 o 
  -6   3   6      381.15      385.20     18.60 o 
  -5   3   6     1083.15     1077.83     27.98 o 
  -4   3   6      239.24      229.23     20.00 o 
  -3   3   6      391.02      389.56     15.49 o 
  -2   3   6      583.95      562.31     16.03 o 
  -1   3   6      510.86      548.42     15.62 o 
   0   3   6      453.45      467.68     16.92 o 
   1   3   6      906.45      945.13     22.59 o 
   2   3   6     1172.84     1209.56     40.12 o 
   3   3   6      535.51      547.39     24.96 o 
   4   3   6       10.06       -1.71      9.72 o 
   5   3   6       89.26       79.42     15.17 o 
   6   3   6      161.84      171.75     27.29 o 
   7   3   6      683.65      793.82    107.42 o 
   8   3   6      615.40      556.35     47.62 o 
   9   3   6      179.13      184.18     36.27 o 
 -10   4   6      141.43      111.26     19.49 o 
  -9   4   6      211.80      217.07     19.60 o 
  -8   4   6      527.33      503.68     23.27 o 
  -7   4   6      512.63      516.02     22.27 o 
  -6   4   6       46.28       44.51     10.25 o 
  -5   4   6       81.02       93.38     10.99 o 
  -4   4   6      344.55      411.32     17.46 o 
  -3   4   6      115.67      124.87     12.41 o 
  -2   4   6      420.48      353.57     13.94 o 
  -1   4   6       29.85       28.31      6.90 o 
   0   4   6      191.07      196.00     12.74 o 
   1   4   6        1.69        5.63      7.31 o 
   2   4   6      123.81      160.32     18.65 o 
   3   4   6       44.51       37.94     10.73 o 
   4   4   6       55.31       68.90     12.86 o 
   5   4   6      141.62      155.76     18.29 o 
   6   4   6      200.94      174.40     23.64 o 
   7   4   6      205.41      210.93     31.62 o 
   8   4   6      110.37       81.18     27.89 o 
   9   4   6        1.84      -11.45     26.48 o 
 -10   5   6      268.79      294.53     23.38 o 
  -9   5   6       67.26       63.98     14.84 o 
  -8   5   6       91.04       79.55     13.54 o 
  -7   5   6      368.25      396.23     24.67 o 
  -6   5   6      339.62      354.54     22.69 o 
  -5   5   6      183.52      218.13     16.07 o 
  -4   5   6       82.51       81.90     10.60 o 
  -3   5   6     2035.87     2080.63     34.53 o 
  -2   5   6     4291.04     4296.59     55.52 o 
  -1   5   6     2388.37     2368.98     35.08 o 
   0   5   6      910.56      862.94     24.42 o 
   1   5   6       14.28       16.24      8.11 o 
   2   5   6      513.46      498.62     25.62 o 
   3   5   6     1087.92     1130.85     69.39 o 
   4   5   6      718.39      746.60     28.02 o 
   5   5   6        3.64        8.37     12.82 o 
   6   5   6      296.30      307.45     24.97 o 
   7   5   6      638.31      624.00     49.81 o 
   8   5   6      253.89      232.08     35.29 o 
   9   5   6       13.72       -6.76     25.56 o 
 -10   6   6       18.95       10.48     14.72 o 
  -9   6   6       12.38        1.56     12.97 o 
  -8   6   6        5.50        0.70     11.00 o 
  -7   6   6      192.89      168.71     15.39 o 
  -6   6   6       72.26       75.24     11.53 o 
  -5   6   6       22.15       15.12      8.70 o 
  -4   6   6       22.08        4.42      7.70 o 
  -3   6   6       81.68       66.95      9.31 o 
  -2   6   6        2.61       -4.71      7.62 o 
  -1   6   6        9.38       10.49      8.60 o 
   0   6   6       28.23       31.72      8.80 o 
   1   6   6        0.80        6.78      7.49 o 
   2   6   6      179.28      149.95     13.90 o 
   3   6   6     1129.49     1095.13     28.84 o 
   4   6   6      233.31      237.91     18.63 o 
   5   6   6      149.25      161.51     19.35 o 
   6   6   6      212.10      204.55     22.53 o 
   7   6   6        7.98        3.22     15.42 o 
   8   6   6        1.03       -1.73     25.25 o 
 -10   7   6       68.51       49.24     18.47 o 
  -9   7   6        4.29       -0.76     13.41 o 
  -8   7   6       33.03       17.45     11.48 o 
  -7   7   6      538.48      573.18     24.24 o 
  -6   7   6     1424.45     1458.17     32.99 o 
  -5   7   6      396.23      427.98     19.83 o 
  -4   7   6       55.10       40.83      9.40 o 
  -3   7   6       66.63       61.85      9.58 o 
  -2   7   6     2560.86     2499.42     41.15 o 
  -1   7   6     3281.98     3514.25     53.97 o 
   0   7   6      149.68      162.01     14.05 o 
   1   7   6      297.80      316.52     18.25 o 
   2   7   6     1030.99      983.97     27.96 o 
   3   7   6      625.55      641.70     24.78 o 
   4   7   6      249.43      254.02     16.97 o 
   5   7   6       12.57       24.32     12.80 o 
   6   7   6      367.05      329.63     31.81 o 
   7   7   6      573.81      668.56     36.85 o 
   8   7   6      621.27      603.53     43.39 o 
 -10   8   6      119.02      116.97     27.80 o 
  -9   8   6      502.68      501.24     28.15 o 
  -8   8   6      654.40      681.85     39.04 o 
  -7   8   6       79.84       99.74     14.03 o 
  -6   8   6       89.87       72.54     12.40 o 
  -5   8   6      161.76      168.12     14.37 o 
  -4   8   6      330.92      335.01     19.21 o 
  -3   8   6      186.97      197.89     14.10 o 
  -2   8   6      154.24      131.36     13.32 o 
  -1   8   6      460.94      432.73     20.45 o 
   0   8   6      414.62      463.42     26.33 o 
   1   8   6      252.66      261.01     17.14 o 
   2   8   6      251.18      244.68     15.98 o 
   3   8   6        7.29        8.67     10.11 o 
   4   8   6      768.88      804.65     26.94 o 
   5   8   6      597.94      606.23     27.38 o 
   6   8   6      211.47      183.59     22.58 o 
   7   8   6       14.69       25.05     17.98 o 
   8   8   6        4.47       -9.39     18.64 o 
  -9   9   6        0.40       -1.00     14.17 o 
  -8   9   6      169.90      200.70     21.99 o 
  -7   9   6      435.01      419.71     22.11 o 
  -6   9   6      444.15      416.31     22.25 o 
  -5   9   6      469.42      465.01     24.99 o 
  -4   9   6       56.84       35.60     10.63 o 
  -3   9   6      241.49      242.85     17.80 o 
  -2   9   6      278.58      277.31     22.96 o 
  -1   9   6      109.14      110.38     13.10 o 
   0   9   6        1.37        6.46      8.99 o 
   1   9   6      221.33      203.10     16.06 o 
   2   9   6      426.57      398.12     27.35 o 
   3   9   6     1052.75     1112.43     30.75 o 
   4   9   6      451.49      450.43     22.49 o 
   5   9   6        5.55       10.33     11.15 o 
   6   9   6       20.32       20.86     15.87 o 
   7   9   6      233.71      230.59     26.80 o 
   8   9   6       86.36       49.08     21.68 o 
  -9  10   6      207.34      201.10     21.62 o 
  -8  10   6      289.03      296.16     22.78 o 
  -7  10   6      184.10      190.53     17.30 o 
  -6  10   6      364.15      330.95     21.24 o 
  -5  10   6     1576.86     1613.32     39.24 o 
  -4  10   6     1433.26     1431.95     34.70 o 
  -3  10   6     1158.65     1152.16     29.11 o 
  -2  10   6        9.53        3.39      9.57 o 
  -1  10   6      449.88      436.25     22.21 o 
   0  10   6     1222.92     1214.57     32.64 o 
   1  10   6     1979.34     2051.86     50.29 o 
   2  10   6      546.74      571.59     25.19 o 
   3  10   6       61.01       50.33     12.23 o 
   4  10   6       59.31       56.67     15.51 o 
   5  10   6      420.84      426.19     23.59 o 
   6  10   6       29.53       34.28     17.24 o 
   7  10   6       14.43        9.08     18.62 o 
  -8  11   6       56.89       55.81     17.07 o 
  -7  11   6        8.04        0.34     13.18 o 
  -6  11   6        0.66       14.69     11.67 o 
  -5  11   6        4.22        3.65     10.89 o 
  -4  11   6       41.33       32.35     11.30 o 
  -3  11   6      428.62      418.79     21.65 o 
  -2  11   6      311.03      296.03     19.91 o 
  -1  11   6        1.45        3.39     10.06 o 
   0  11   6        6.29        1.04      9.55 o 
   1  11   6       61.26       60.41     12.28 o 
   2  11   6       28.65       37.56     12.00 o 
   3  11   6       38.56       32.28     11.59 o 
   4  11   6       51.19       62.83     13.94 o 
   5  11   6       46.70       55.82     14.48 o 
   6  11   6       44.22       44.28     17.45 o 
   7  11   6       92.42       72.25     21.75 o 
  -8  12   6      719.65      715.62     37.66 o 
  -7  12   6      419.41      422.89     27.60 o 
  -6  12   6       57.28       43.70     14.99 o 
  -5  12   6      793.75      857.83     36.92 o 
  -4  12   6      787.26      734.92     28.47 o 
  -3  12   6      391.95      382.31     23.32 o 
  -2  12   6      196.39      185.31     16.99 o 
  -1  12   6        1.60       10.65     10.87 o 
   0  12   6      528.31      523.44     25.31 o 
   1  12   6      828.43      838.82     51.57 o 
   2  12   6      251.10      247.06     19.47 o 
   3  12   6      161.50      129.89     23.43 o 
   4  12   6     1064.12     1106.74     41.56 o 
   5  12   6     1067.88     1047.64     39.62 o 
   6  12   6      605.31      634.23     30.19 o 
  -7  13   6        0.89       -4.41     14.74 o 
  -6  13   6        4.96        4.71     12.80 o 
  -5  13   6       20.72        3.88     11.73 o 
  -4  13   6       32.31       41.41     13.85 o 
  -3  13   6      289.44      286.21     20.13 o 
  -2  13   6     1378.16     1405.29     37.94 o 
  -1  13   6      811.09      818.50     31.10 o 
   0  13   6      353.10      398.51     22.21 o 
   1  13   6       42.48       33.09     12.45 o 
   2  13   6        2.20        4.04     11.35 o 
   3  13   6       29.70       29.83     13.44 o 
   4  13   6      211.96      232.41     19.23 o 
   5  13   6       51.57       58.28     15.04 o 
   6  13   6       15.38       46.60     25.11 o 
  -7  14   6       30.36       28.51     21.90 o 
  -6  14   6       16.62       30.85     14.74 o 
  -5  14   6      153.21      151.86     19.68 o 
  -4  14   6      717.47      731.06     32.74 o 
  -3  14   6      550.78      570.41     26.85 o 
  -2  14   6       17.63       15.14     12.55 o 
  -1  14   6      198.46      212.48     19.29 o 
   0  14   6      699.98      717.01     30.78 o 
   1  14   6     1325.43     1493.02     57.22 o 
   2  14   6      516.53      521.18     33.36 o 
   3  14   6      104.06       92.40     15.81 o 
   4  14   6       48.33       52.60     14.68 o 
   5  14   6       65.85      112.55     22.97 o 
  -6  15   6      970.47      877.09     50.64 o 
  -5  15   6      487.14      508.75     32.60 o 
  -4  15   6       80.99       85.38     19.10 o 
  -3  15   6        3.69       -1.00     13.09 o 
  -2  15   6       29.05       43.03     15.44 o 
  -1  15   6      129.88      124.30     17.82 o 
   0  15   6       35.21       15.11     13.59 o 
   1  15   6      133.01      144.65     18.07 o 
   2  15   6      572.30      582.41     29.95 o 
   3  15   6      289.12      255.74     21.88 o 
   4  15   6      237.38      223.93     26.89 o 
  -5  16   6        1.42       17.04     20.82 o 
  -4  16   6       19.56       20.21     16.38 o 
  -3  16   6       11.02        2.38     14.24 o 
  -2  16   6        1.46        4.35     14.69 o 
  -1  16   6        6.12       13.43     13.87 o 
   0  16   6        0.39       -5.13     13.57 o 
   1  16   6        1.59       -4.18     13.63 o 
   2  16   6       67.50       47.12     16.12 o 
   3  16   6      163.77      141.90     22.74 o 
  -3  17   6      528.86      542.92     36.72 o 
  -2  17   6     1242.81     1310.94     42.81 o 
  -1  17   6      940.86      937.39     37.70 o 
   0  17   6      199.60      178.59     22.78 o 
   1  17   6        6.07       -2.64     15.99 o 
 -10   1   7        4.58       11.09     28.96 o 
  -9   1   7      148.68      170.73     23.07 o 
  -8   1   7      347.45      361.21     27.34 o 
  -7   1   7      113.94      144.92     19.21 o 
  -6   1   7        5.80       -4.05      9.93 o 
  -5   1   7      165.52      172.11     16.01 o 
  -4   1   7     1039.86     1033.97     32.91 o 
  -3   1   7      584.48      650.37     22.05 o 
  -2   1   7        7.55        9.84      7.65 o 
  -1   1   7      115.56      106.50     11.19 o 
   0   1   7     1362.54     1398.66     34.62 o 
   1   1   7     2052.95     2166.50     74.89 o 
   2   1   7      921.27      860.61     38.13 o 
   3   1   7       84.64       65.30     21.01 o 
   4   1   7      237.97      262.51     40.72 o 
   5   1   7      189.34      215.88     41.40 o 
   6   1   7        7.59      -28.41     28.41 o 
   7   1   7        7.03      -20.02     28.41 o 
   8   1   7       85.28       88.23     76.27 o 
 -10   2   7      178.14      159.56     37.36 o 
  -9   2   7        3.24        7.37     16.71 o 
  -8   2   7      104.62       85.43     17.99 o 
  -7   2   7      336.22      372.39     22.00 o 
  -6   2   7      874.34      893.91     29.55 o 
  -5   2   7      671.66      693.04     27.16 o 
  -4   2   7      370.43      362.94     20.03 o 
  -3   2   7       66.95       70.25     10.42 o 
  -2   2   7        6.42        6.89      7.90 o 
  -1   2   7       55.35       47.16     10.34 o 
   0   2   7        2.14       -1.15     10.37 o 
   1   2   7       55.03       45.41     11.87 o 
   2   2   7      533.74      599.81     28.44 o 
   3   2   7        8.36       11.01     18.41 o 
   4   2   7        2.07       35.79     27.01 o 
   5   2   7       80.14       67.72     33.37 o 
   6   2   7      125.62       79.61     36.44 o 
   7   2   7      369.57      373.17     56.21 o 
   8   2   7      444.60      405.24    110.55 o 
 -10   3   7      139.61      115.94     35.67 o 
  -9   3   7      292.34      268.35     26.42 o 
  -8   3   7      436.48      455.08     25.41 o 
  -7   3   7      376.49      375.73     22.67 o 
  -6   3   7       19.78        0.89     10.26 o 
  -5   3   7      175.91      157.00     14.69 o 
  -4   3   7       78.79       70.07     12.31 o 
  -3   3   7      100.27       99.51     12.58 o 
  -2   3   7       87.89       61.64     10.15 o 
  -1   3   7       24.39       15.09     11.76 o 
   0   3   7       81.38       82.18     12.99 o 
   1   3   7      246.91      290.84     19.68 o 
   2   3   7        8.34       14.10     12.24 o 
   3   3   7      491.85      476.25     34.55 o 
   4   3   7      196.32      210.03     77.73 o 
   5   3   7      392.71      438.25     51.68 o 
   6   3   7      425.69      374.75     51.51 o 
   7   3   7       83.24       84.97     39.69 o 
   8   3   7        6.86      -25.48     33.67 o 
  -9   4   7       62.68       69.85     18.43 o 
  -8   4   7       21.12       15.29     13.21 o 
  -7   4   7      234.18      212.94     18.38 o 
  -6   4   7      300.91      307.60     26.60 o 
  -5   4   7      517.98      443.56     28.99 o 
  -4   4   7       18.95       10.28     10.15 o 
  -3   4   7      928.96      969.92     28.97 o 
  -2   4   7     1918.80     2010.45     43.95 o 
  -1   4   7     1056.39     1128.96     48.07 o 
   0   4   7      307.32      355.71     21.48 o 
   1   4   7        2.73       -9.64      9.64 o 
   2   4   7       66.37       33.98     19.77 o 
   3   4   7      720.05      699.49     44.36 o 
   4   4   7      967.00      924.92     47.54 o 
   5   4   7        1.32      -12.95     30.83 o 
   6   4   7       26.74       30.04     32.34 o 
   7   4   7      198.56      190.16     46.60 o 
   8   4   7      108.46       42.84     37.51 o 
  -9   5   7       20.57       27.02     16.06 o 
  -8   5   7        1.45       -0.69     12.60 o 
  -7   5   7       74.55       47.20     13.60 o 
  -6   5   7      206.53      192.68     17.41 o 
  -5   5   7        2.98       17.28     10.57 o 
  -4   5   7        0.65       -5.43      9.74 o 
  -3   5   7       26.29       23.52     11.72 o 
  -2   5   7      125.52      125.18     22.24 o 
  -1   5   7      166.56      189.31     16.86 o 
   0   5   7      197.85      218.28     24.75 o 
   1   5   7        1.18       -4.00      9.27 o 
   2   5   7       70.22       62.15     13.21 o 
   3   5   7      411.70      418.34     27.90 o 
   4   5   7       42.80       37.07     14.77 o 
   5   5   7        3.43       14.18     21.00 o 
   6   5   7       10.28       13.05     22.71 o 
   7   5   7       12.22      -20.60     23.33 o 
  -9   6   7       22.36        1.43     15.89 o 
  -8   6   7       82.75       77.90     15.95 o 
  -7   6   7      674.21      769.29     29.63 o 
  -6   6   7     1740.23     1840.70     39.15 o 
  -5   6   7     1269.93     1345.39     47.54 o 
  -4   6   7      240.58      244.01     18.69 o 
  -3   6   7      157.86      159.57     14.12 o 
  -2   6   7     1456.92     1492.55     48.99 o 
  -1   6   7     1814.13     1794.35     37.82 o 
   0   6   7      130.75      119.95     13.84 o 
   1   6   7       86.39       64.42     11.61 o 
   2   6   7      534.54      581.59     24.50 o 
   3   6   7      584.22      580.50     26.87 o 
   4   6   7      187.67      169.43     20.58 o 
   5   6   7       12.85        8.96     17.18 o 
   6   6   7      524.33      460.48     42.71 o 
   7   6   7      773.82      787.43     55.19 o 
  -9   7   7       20.76        5.44     16.16 o 
  -8   7   7       75.36       56.77     15.67 o 
  -7   7   7       26.51        9.12     11.55 o 
  -6   7   7        6.08       -6.36     10.44 o 
  -5   7   7       54.65       68.01     13.02 o 
  -4   7   7        8.77       20.66     10.95 o 
  -3   7   7       67.41       71.95     12.17 o 
  -2   7   7        9.78       -2.08     10.08 o 
  -1   7   7      267.53      252.25     17.98 o 
   0   7   7      499.38      475.66     22.81 o 
   1   7   7     1550.20     1611.49     50.09 o 
   2   7   7      648.76      672.36     30.27 o 
   3   7   7      370.49      371.53     21.98 o 
   4   7   7       30.50       32.47     15.03 o 
   5   7   7        2.30       -0.45     16.33 o 
   6   7   7        8.17       12.78     16.75 o 
   7   7   7        0.07       16.73     26.26 o 
  -8   8   7        8.60       25.89     13.89 o 
  -7   8   7       90.20       89.62     16.21 o 
  -6   8   7      133.75      126.12     16.09 o 
  -5   8   7        2.22       -3.72     10.28 o 
  -4   8   7      245.79      222.27     19.70 o 
  -3   8   7     1055.86     1124.15     36.11 o 
  -2   8   7     2839.25     2900.60     51.92 o 
  -1   8   7     2133.94     2134.47     43.45 o 
   0   8   7      817.67      808.97     33.28 o 
   1   8   7       14.77        9.39     11.34 o 
   2   8   7      687.15      650.23     26.72 o 
   3   8   7      859.88      892.70     31.43 o 
   4   8   7      823.75      845.96     41.22 o 
   5   8   7      171.85      180.74     31.87 o 
   6   8   7       20.42       31.64     18.26 o 
   7   8   7       47.20       35.02     24.08 o 
  -8   9   7      802.72      886.15     40.55 o 
  -7   9   7      460.76      469.83     26.57 o 
  -6   9   7       17.22       31.36     12.96 o 
  -5   9   7      220.60      227.80     18.79 o 
  -4   9   7      532.10      500.09     24.46 o 
  -3   9   7      395.20      379.79     22.27 o 
  -2   9   7      160.28      162.31     16.09 o 
  -1   9   7        7.89       10.02      9.97 o 
   0   9   7      115.29      120.47     15.17 o 
   1   9   7        5.63       14.44     11.90 o 
   2   9   7       74.54       50.66     13.44 o 
   3   9   7       31.64       24.78     12.32 o 
   4   9   7      795.03      855.37     38.10 o 
   5   9   7     1111.22     1096.55     49.28 o 
   6   9   7      464.04      432.21     32.81 o 
  -8  10   7       89.03       78.08     23.27 o 
  -7  10   7      167.63      175.25     19.33 o 
  -6  10   7      289.85      255.60     24.04 o 
  -5  10   7      508.56      539.87     26.75 o 
  -4  10   7      244.75      252.66     20.65 o 
  -3  10   7       10.01        7.94     11.22 o 
  -2  10   7        1.17        6.91     10.89 o 
  -1  10   7       10.79       -8.11     10.18 o 
   0  10   7      222.34      196.78     17.78 o 
   1  10   7       91.54       84.95     15.32 o 
   2  10   7        7.45       10.11     12.02 o 
   3  10   7      307.93      249.09     20.01 o 
   4  10   7      120.16       87.88     16.37 o 
   5  10   7        0.21        2.29     16.74 o 
   6  10   7      115.45      135.63     25.64 o 
  -7  11   7       19.21       29.19     15.45 o 
  -6  11   7      113.03       69.01     15.62 o 
  -5  11   7      791.66      750.09     30.73 o 
  -4  11   7      393.78      384.91     24.26 o 
  -3  11   7      195.37      193.46     18.35 o 
  -2  11   7       93.06       72.04     14.35 o 
  -1  11   7      305.62      285.08     20.42 o 
   0  11   7     1450.37     1549.88     42.93 o 
   1  11   7     2795.84     2864.43     54.57 o 
   2  11   7      881.25      947.62     33.62 o 
   3  11   7       13.05       23.85     13.50 o 
   4  11   7       59.42       34.53     14.33 o 
   5  11   7      175.97      129.37     22.54 o 
  -7  12   7       38.75      -18.32     43.91 o 
  -6  12   7      103.92      117.94     17.84 o 
  -5  12   7       68.79       50.06     15.44 o 
  -4  12   7      198.01      192.71     19.74 o 
  -3  12   7        7.42       -7.20     11.56 o 
  -2  12   7       80.77       79.40     14.82 o 
  -1  12   7       35.46       27.12     12.91 o 
   0  12   7        9.37       15.95     13.24 o 
   1  12   7        3.63        1.23     12.01 o 
   2  12   7       57.05       40.46     13.97 o 
   3  12   7        4.56        3.08     13.06 o 
   4  12   7        4.61       17.39     14.11 o 
   5  12   7       38.48       42.04     19.77 o 
  -6  13   7       23.86       13.64     16.88 o 
  -5  13   7      340.43      306.08     24.61 o 
  -4  13   7     1045.87     1081.94     52.05 o 
  -3  13   7      887.52      915.99     35.00 o 
  -2  13   7       72.22       70.98     15.07 o 
  -1  13   7       12.00        2.18     11.97 o 
   0  13   7      344.97      319.05     27.84 o 
   1  13   7      451.24      504.85     27.97 o 
   2  13   7      200.78      220.19     20.69 o 
   3  13   7       23.17       21.11     14.45 o 
   4  13   7      300.57      272.39     26.08 o 
  -5  14   7      105.55      102.74     20.75 o 
  -4  14   7       19.09       26.48     15.57 o 
  -3  14   7       27.28       11.19     14.31 o 
  -2  14   7      151.96      152.52     19.32 o 
  -1  14   7      183.11      176.55     19.68 o 
   0  14   7        7.71       -5.33     13.59 o 
   1  14   7       38.87       57.76     15.82 o 
   2  14   7      248.21      270.34     22.89 o 
   3  14   7      283.68      348.12     40.52 o 
  -3  15   7       81.42       68.49     18.73 o 
  -2  15   7      119.61       71.77     19.00 o 
  -1  15   7       15.66       -3.23     14.20 o 
   0  15   7       69.28       20.08     16.42 o 
   1  15   7      155.96      125.45     21.37 o 
   2  15   7       64.20       45.29     32.27 o 
  -9   0   8      622.98      643.65     69.62 o 
  -8   0   8      700.36      839.42     57.08 o 
  -7   0   8      720.45      760.44     52.99 o 
  -6   0   8       31.50       48.14     23.45 o 
  -5   0   8     1319.92     1307.43     67.59 o 
  -4   0   8     1382.72     1395.43     76.45 o 
  -3   0   8     1539.58     1497.84     55.13 o 
  -2   0   8      296.00      306.38     25.56 o 
  -1   0   8       67.59      107.12     27.86 o 
   0   0   8      151.44      227.34     36.18 o 
   1   0   8      464.93      475.23     46.14 o 
   2   0   8       30.78       32.28     26.51 o 
   3   0   8      208.00      193.64     54.77 o 
   4   0   8      619.42      544.60     81.21 o 
   5   0   8      378.38      388.02     78.33 o 
   6   0   8      225.21      176.34     68.94 o 
  -9   1   8       10.03       34.46     37.29 o 
  -8   1   8       19.26       -5.68     16.89 o 
  -7   1   8        1.45        4.36     15.28 o 
  -6   1   8      302.04      255.23     23.41 o 
  -5   1   8        6.37       10.35     11.85 o 
  -4   1   8        0.00      -10.37     10.37 o 
  -3   1   8      145.02      126.09     13.75 o 
  -2   1   8      305.01      316.26     29.77 o 
  -1   1   8      308.64      309.53     21.45 o 
   0   1   8       24.24       34.92     17.19 o 
   1   1   8        0.08      -15.17     15.64 o 
   2   1   8      111.47      118.78     26.90 o 
   3   1   8      207.69      156.45     37.50 o 
   4   1   8      303.18      287.12     45.24 o 
   5   1   8      201.31      245.00     67.96 o 
   6   1   8      197.47      245.37     55.42 o 
  -8   2   8      141.50      114.48     25.02 o 
  -7   2   8        2.98       -3.22     14.70 o 
  -6   2   8       18.47       13.94     13.18 o 
  -5   2   8      101.11      117.85     16.10 o 
  -4   2   8      525.60      553.59     26.10 o 
  -3   2   8      317.23      283.41     21.57 o 
  -2   2   8       22.54       33.70     11.49 o 
  -1   2   8      647.86      692.62     29.06 o 
   0   2   8     1693.15     1742.21     47.14 o 
   1   2   8     1854.52     1915.45     69.46 o 
   2   2   8      631.29      612.50     43.19 o 
   3   2   8        9.42       -3.51     48.81 o 
   4   2   8       38.26       25.70     30.25 o 
   5   2   8       72.00       70.09     46.20 o 
   6   2   8       33.16       50.10     41.07 o 
  -8   3   8      126.73      126.62     22.30 o 
  -7   3   8      560.31      514.18     31.77 o 
  -6   3   8     1289.32     1298.28     39.52 o 
  -5   3   8      840.74      968.40     33.79 o 
  -4   3   8      271.22      330.16     21.58 o 
  -3   3   8       37.10       45.25     14.04 o 
  -2   3   8       53.34       77.29     16.11 o 
  -1   3   8       73.05       85.09     15.17 o 
   0   3   8      262.32      292.63     21.90 o 
   1   3   8       23.71       18.73     14.56 o 
   2   3   8        5.69        9.51     18.91 o 
   3   3   8      358.83      353.34    108.14 o 
   4   3   8      294.77      348.92    138.53 o 
   5   3   8       46.03       40.26     35.31 o 
   6   3   8       74.51       84.27     39.28 o 
  -8   4   8       53.99       67.49     18.37 o 
  -7   4   8        9.02       -5.10     13.05 o 
  -6   4   8      137.53      131.75     23.46 o 
  -5   4   8      231.69      219.92     19.61 o 
  -4   4   8      100.53       72.93     15.55 o 
  -3   4   8      171.91      173.22     18.78 o 
  -2   4   8        9.37       10.13     13.37 o 
  -1   4   8       19.38       13.06     13.72 o 
   0   4   8        4.83        9.77     12.50 o 
   1   4   8        1.03       -3.59     13.38 o 
   2   4   8        4.18       -7.49     14.96 o 
   3   4   8        3.54       28.05     22.59 o 
   4   4   8      250.72      181.85     42.10 o 
   5   4   8      370.03      373.67    111.62 o 
   6   4   8      178.17      183.04     47.83 o 
  -8   5   8       14.78       10.01     16.97 o 
  -7   5   8       94.22       72.60     16.00 o 
  -6   5   8      456.54      517.48     38.20 o 
  -5   5   8      354.17      349.61     25.67 o 
  -4   5   8        1.84       -8.91     12.17 o 
  -3   5   8      151.68      122.88     23.48 o 
  -2   5   8     1086.40     1026.31     39.87 o 
  -1   5   8     1136.89     1141.83     44.81 o 
   0   5   8      147.58      162.81     20.45 o 
   1   5   8       26.85       24.85     14.75 o 
   2   5   8      675.23      751.27     39.92 o 
   3   5   8      773.17      727.66     59.28 o 
   4   5   8      591.77      689.22     62.05 o 
   5   5   8      188.42      115.12     70.93 o 
   6   5   8        1.26       29.82     45.42 o 
  -8   6   8      116.75       87.68     19.65 o 
  -7   6   8        0.53       -8.51     14.26 o 
  -6   6   8        6.32        7.07     14.63 o 
  -5   6   8        2.60       -3.96     13.49 o 
  -4   6   8      278.97      322.32     28.25 o 
  -3   6   8      214.63      145.01     20.61 o 
  -2   6   8       52.06       47.79     16.01 o 
  -1   6   8      137.54       77.42     16.97 o 
   0   6   8       28.29       27.14     14.83 o 
   1   6   8       55.82       42.63     17.00 o 
   2   6   8        6.14       24.23     19.44 o 
   3   6   8       36.43       30.90     18.10 o 
   4   6   8        3.37      -25.27     28.45 o 
   5   6   8        1.92        1.81     31.98 o 
  -7   7   8      190.74      153.86     20.80 o 
  -6   7   8      485.11      515.14     29.74 o 
  -5   7   8      537.34      508.02     34.56 o 
  -4   7   8       59.91       46.63     21.66 o 
  -3   7   8      298.76      275.69     25.56 o 
  -2   7   8      693.56      727.19     49.11 o 
  -1   7   8      447.36      428.09     31.40 o 
   0   7   8       19.22       21.17     15.43 o 
   1   7   8       33.03       32.81     17.06 o 
   2   7   8       76.81       46.06     21.47 o 
   3   7   8      481.72      577.15     38.27 o 
   4   7   8      292.40      302.87     36.81 o 
   5   7   8       10.10        3.79     33.27 o 
  -7   8   8       71.75       44.89     19.51 o 
  -6   8   8       14.26        0.14     14.42 o 
  -5   8   8      145.78      146.88     20.37 o 
  -4   8   8      122.43      113.43     20.59 o 
  -3   8   8      188.72      199.78     22.72 o 
  -2   8   8      344.90      298.81     26.78 o 
  -1   8   8       39.42       19.93     15.46 o 
   0   8   8      157.84      150.33     25.20 o 
   1   8   8      414.12      400.49     32.85 o 
   2   8   8      125.26      107.91     21.81 o 
   3   8   8        6.38       14.24     20.71 o 
   4   8   8       33.66       24.70     21.08 o 
   5   8   8      104.79       98.67     29.05 o 
  -7   9   8       43.36       62.92     37.48 o 
  -6   9   8      195.32      180.28     20.97 o 
  -5   9   8      113.11      112.95     21.00 o 
  -4   9   8       58.93       47.48     18.35 o 
  -3   9   8        1.13        0.94     13.45 o 
  -2   9   8      116.47       99.89     17.45 o 
  -1   9   8      118.29       97.83     17.39 o 
   0   9   8       68.25       50.14     16.10 o 
   1   9   8       28.17       22.88     15.64 o 
   2   9   8      140.85      133.99     19.03 o 
   3   9   8       53.53       45.55     20.31 o 
   4   9   8       75.62       27.34     21.07 o 
  -6  10   8       33.44       27.80     17.19 o 
  -5  10   8      248.60      299.21     25.77 o 
  -4  10   8      255.33      293.80     28.32 o 
  -3  10   8      109.97      110.72     16.75 o 
  -2  10   8       72.85       66.74     15.66 o 
  -1  10   8      115.31      131.55     17.11 o 
   0  10   8      523.07      544.41     30.10 o 
   1  10   8      642.00      665.26     33.22 o 
   2  10   8      836.69      855.44     37.96 o 
   3  10   8       91.97      111.76     19.68 o 
   4  10   8       19.21       17.35     17.90 o 
  -5  11   8       34.75       48.30     19.44 o 
  -4  11   8      146.93      115.90     19.94 o 
  -3  11   8       46.14       50.35     15.82 o 
  -2  11   8       11.37       21.62     13.67 o 
  -1  11   8       17.16        2.26     12.88 o 
   0  11   8       64.64       53.55     16.44 o 
   1  11   8      217.81      231.54     21.52 o 
   2  11   8        6.18       -6.42     13.89 o 
   3  11   8       17.08        8.88     15.12 o 
  -4  12   8      356.56      345.00     31.69 o 
  -3  12   8      531.30      498.83     40.13 o 
  -2  12   8      130.98      162.55     19.88 o 
  -1  12   8        0.72       -2.27     13.31 o 
   0  12   8      219.90      157.93     20.52 o 
   1  12   8      245.49      240.54     22.31 o 
   2  12   8        3.93        1.97     16.48 o 
  -3  13   8      115.76       89.82     21.95 o 
  -2  13   8      114.69      123.91     21.31 o 
  -1  13   8       59.71       64.68     20.36 o 
   0  13   8        3.66        8.05     16.35 o 
   1  13   8       41.37       73.26     23.44 o 
  -7   1   9      109.52       99.78     21.61 o 
  -6   1   9       12.18       26.39     17.09 o 
  -5   1   9      352.39      377.58     30.80 o 
  -4   1   9      654.11      703.73     41.03 o 
  -3   1   9      507.41      502.48     28.69 o 
  -2   1   9       47.29       42.35     23.49 o 
  -1   1   9      187.46      215.33     33.58 o 
   0   1   9      794.47      788.27     43.30 o 
   1   1   9     1300.79     1287.78     62.24 o 
   2   1   9      363.09      374.14     50.44 o 
   3   1   9        2.23       -4.79     31.28 o 
   4   1   9       35.49       44.32     38.05 o 
  -7   2   9       92.07       90.53     24.91 o 
  -6   2   9       97.79      134.52     21.49 o 
  -5   2   9      281.53      288.08     28.77 o 
  -4   2   9       98.32       90.57     17.94 o 
  -3   2   9        8.96       -1.07     15.10 o 
  -2   2   9      130.11      163.35     25.42 o 
  -1   2   9      174.91      125.08     36.91 o 
   0   2   9       51.80       18.43     19.92 o 
   1   2   9       67.04       33.23     25.77 o 
   2   2   9        8.63      -12.03     22.60 o 
   3   2   9      190.43      168.97     42.42 o 
   4   2   9       68.83       16.36     37.05 o 
  -7   3   9       14.07       67.10     30.16 o 
  -6   3   9        1.83      -12.69     17.79 o 
  -5   3   9      105.87       95.51     19.42 o 
  -4   3   9      489.85      491.06     29.99 o 
  -3   3   9      643.13      651.04     35.81 o 
  -2   3   9      468.89      529.09     33.02 o 
  -1   3   9        5.90       26.00     18.58 o 
   0   3   9       60.84       90.30     23.52 o 
   1   3   9        3.06       -8.74     30.94 o 
   2   3   9       55.03       56.70     27.25 o 
   3   3   9        1.01      -11.90     30.68 o 
   4   3   9      301.04      219.94     49.70 o 
  -6   4   9      169.97      141.76     22.74 o 
  -5   4   9       33.70       40.78     17.06 o 
  -4   4   9       26.01       12.12     16.72 o 
  -3   4   9      236.19      252.26     26.19 o 
  -2   4   9      487.34      536.01     33.20 o 
  -1   4   9      387.56      432.10     30.95 o 
   0   4   9      315.40      361.20     32.49 o 
   1   4   9        0.02      -21.67     21.67 o 
   2   4   9      634.52      713.87     51.20 o 
   3   4   9      390.49      376.40     58.27 o 
   4   4   9      414.29      380.96     56.84 o 
  -6   5   9       28.04       17.69     20.00 o 
  -5   5   9        2.46       -1.15     15.74 o 
  -4   5   9       33.30       11.58     17.06 o 
  -3   5   9       18.70       -3.65     15.97 o 
  -2   5   9        2.70       -0.57     15.36 o 
  -1   5   9        8.35       20.06     16.32 o 
   0   5   9       83.42       58.55     21.31 o 
   1   5   9      265.99      304.55     67.46 o 
   2   5   9       33.10       42.00     26.97 o 
   3   5   9        0.71       67.16     37.04 o 
  -6   6   9      532.11      557.02     71.29 o 
  -5   6   9      322.68      349.49     47.45 o 
  -4   6   9       22.28       24.85     18.68 o 
  -3   6   9      138.07       93.40     20.74 o 
  -2   6   9      394.63      403.60     38.54 o 
  -1   6   9      343.00      389.15     30.53 o 
   0   6   9      105.27      119.08     21.78 o 
   1   6   9        0.80      -11.65     20.40 o 
   2   6   9        3.10       38.84     32.53 o 
   3   6   9      202.56      181.02     67.75 o 
  -5   7   9        1.61       -9.39     20.40 o 
  -4   7   9        6.25       16.56     17.86 o 
  -3   7   9        0.61       -6.28     15.89 o 
  -2   7   9        0.81       -1.56     16.24 o 
  -1   7   9      110.23       75.81     20.56 o 
   0   7   9      170.87      165.33     27.28 o 
   1   7   9      178.45      127.70     29.22 o 
   2   7   9       77.76       76.95     26.95 o 
   3   7   9        0.99       11.32     32.85 o 
  -5   8   9       45.19       33.65     34.64 o 
  -4   8   9       14.88       13.33     21.61 o 
  -3   8   9      141.66      145.51     23.12 o 
  -2   8   9      296.38      289.43     36.40 o 
  -1   8   9      198.56      251.57     32.51 o 
   0   8   9        7.95       -5.55     18.78 o 
   1   8   9       39.45       33.90     24.04 o 
   2   8   9      139.71       98.12     28.57 o 
  -4   9   9      169.78      195.70     37.00 o 
  -3   9   9      478.63      508.65     41.68 o 
  -2   9   9      497.97      471.55     43.65 o 
  -1   9   9      429.66      408.68     33.01 o 
   0   9   9       15.10       12.60     20.21 o 
   1   9   9       49.96       24.31     20.12 o 
  -2  10   9       53.09       58.41     28.50 o 
  -1  10   9        1.71      -10.67     24.66 o 
   0  10   9      191.92      130.18     40.06 o 
  -4   0  10      325.67      335.42     76.92 o 
  -3   0  10      577.75      452.21     81.88 o 
  -2   0  10      325.37      350.51     73.86 o 
  -1   0  10       10.38       41.81     35.33 o 
   0   0  10       55.54        6.42     34.26 o 
   1   0  10      165.48      101.07     56.53 o 
  -3   1  10      115.90       60.51     72.98 o 
  -2   1  10       28.44       73.20     41.42 o 
  -1   1  10        4.24       -1.59     26.11 o 
   0   1  10        1.82       -8.69     22.47 o 
   1   1  10       18.27      -25.72     25.72 o 
  -3   2  10       38.48       29.57     27.04 o 
  -2   2  10       13.22       29.05     25.90 o 
  -1   2  10      110.81      116.99     32.27 o 
   0   2  10      371.30      453.69     47.26 o 
   1   2  10      283.84      268.91     71.12 o 
  -3   3  10       23.09        6.61     21.88 o 
  -2   3  10      334.90      365.49     42.70 o 
  -1   3  10      377.55      363.21     43.81 o 
   0   3  10      352.99      368.37     44.96 o 
  -2   4  10      377.42      388.91    103.82 o 
  -1   4  10       73.07       15.31     35.37 o 
   0   4  10        7.44       28.86     53.75 o 
                                                 
